# Supplementary material for: 4-[(2,5-Dimethyl­anilino)acet­yl]-3,4-di­hydro­quinoxalin-2(1H)-one
Source: Acta Crystallogr Sect E Struct Rep Online. 2009 Nov 7;65(Pt 12):o3006. doi: 10.1107/S1600536809045991 (PMC2971779; doi:10.1107/S1600536809045991)
Supplement: Supplementary file 1 [file e-65-o3006-sup1.cif]

##############################################################################
###                                                                        ###
###        Electronic paper (Acta Crystallographica Section E)             ###
###                                                                        ###
##############################################################################
#                                                                            #
# This CIF contains the data in a paper accepted for publication in Acta     #
# Crystallographica Section E. It conforms to the requirements of Notes      #
# for Authors for Section E, and has been peer reviewed under the auspices   #
# of the IUCr Commission on Journals.                                        #
#                                                                            #
# Full details of the Crystallographic Information File format               #
# are given in the paper "The Crystallographic Information File (CIF):       #
# a New Standard Archive File for Crystallography" by S. R. Hall, F. H.      #
# Allen and I. D. Brown [Acta Cryst. (1991), A47, 655-685].                  #
#                                                                            #
# The current version of the core CIF dictionary is obtainable from          #
# ftp://ftp.iucr.org/pub/cif_core.dic. The current version number is 2.4.    #
#                                                                            #
# Software is freely available for graphical display of the structure(s) in  #
# this CIF.  For information consult the CIF home page http://www.iucr.org/  #
# cif/home.html                                                              #
#                                                                            #
# This file may be used for bona fide research purposes within the           #
# scientific community so long as proper attribution is given to the journal # 
# article from which it was obtained.                                        #
#                                                                            #
##############################################################################
                                             
data_I
_audit_creation_method     SHELXL-97
_chemical_name_systematic
;
4-[(2,5-Dimethylanilino)acetyl]-3,4-dihydroquinoxalin-2(1<i>H</i>)-one
;
_chemical_name_common
;
;
_chemical_formula_moiety     'C18 H19 N3 O2'
_chemical_formula_sum     'C18 H19 N3 O2'
_chemical_formula_iupac     'C18 H19 N3 O2'
_chemical_formula_weight     309.36
_chemical_melting_point     ?
_symmetry_cell_setting     'Triclinic'
_symmetry_space_group_name_H-M     'P -1'
_symmetry_space_group_name_Hall     '-P 1'
loop_
    _symmetry_equiv_pos_as_xyz
    'x, y, z'
    '-x, -y, -z'
_cell_length_a     5.3806(2)
_cell_length_b     12.3580(6)
_cell_length_c     13.2812(6)
_cell_angle_alpha     62.878(2)
_cell_angle_beta     84.135(2)
_cell_angle_gamma     80.835(3)
_cell_volume     775.53(6)
_cell_formula_units_Z     2
_cell_measurement_reflns_used     3605
_cell_measurement_theta_min     3.06
_cell_measurement_theta_max     25.05
_cell_measurement_temperature     296(2)
_exptl_crystal_description     chunk
_exptl_crystal_colour     colourless
_exptl_crystal_size_max     0.38
_exptl_crystal_size_mid     0.17
_exptl_crystal_size_min     0.06
_exptl_crystal_density_diffrn     1.325
_exptl_crystal_density_meas     ?
_exptl_crystal_density_method     'not measured'
_exptl_crystal_F_000     328
_exptl_absorpt_coefficient_mu     0.088
_exptl_absorpt_correction_type     'multi-scan'
_exptl_absorpt_process_details     '(SADABS; Bruker, 2007)'
_exptl_absorpt_correction_T_min     0.967
_exptl_absorpt_correction_T_max     0.995
_exptl_special_details
;
;
_diffrn_ambient_temperature     296(2)
_diffrn_radiation_type     MoK\a
_diffrn_radiation_wavelength     0.71073
_diffrn_radiation_source     'fine-focus sealed tube'
_diffrn_radiation_monochromator     graphite
_diffrn_measurement_device_type     'Bruker Kappa APEXII CCD'
_diffrn_measurement_method     '\f and \w'
_diffrn_detector_area_resol_mean     ?
_diffrn_reflns_number     16710
_diffrn_reflns_av_R_equivalents     0.0319
_diffrn_reflns_av_sigmaI/netI     0.0375
_diffrn_reflns_theta_min     3.06
_diffrn_reflns_theta_max     28.28
_diffrn_reflns_theta_full     28.28
_diffrn_measured_fraction_theta_max     0.988
_diffrn_measured_fraction_theta_full     0.988
_diffrn_reflns_limit_h_min     -7
_diffrn_reflns_limit_h_max     7
_diffrn_reflns_limit_k_min     -16
_diffrn_reflns_limit_k_max     16
_diffrn_reflns_limit_l_min     -17
_diffrn_reflns_limit_l_max     17
_diffrn_standards_number     0
_diffrn_standards_interval_count     .
_diffrn_standards_interval_time     .
_diffrn_standards_decay_%     ?
_refine_special_details
;
Refinement of <i>F</i>^2^ against ALL reflections. The weighted <i>R</i>-factor
<i>wR</i> and goodness of fit <i>S</i> are based on <i>F</i>^2^, conventional
<i>R</i>-factors <i>R</i> are based on <i>F</i>, with <i>F</i> set to zero for
negative <i>F</i>^2^. The threshold expression of <i>F</i>^2^ >
2\s(<i>F</i>^2^) is used only for calculating <i>R</i>-factors(gt) <i>etc</i>.
and is not relevant to the choice of reflections for refinement.
<i>R</i>-factors based on <i>F</i>^2^ are statistically about twice as large
as those based on <i>F</i>, and <i>R</i>- factors based on ALL data will be
even larger.
;
_reflns_number_total     3803
_reflns_number_gt     2277
_reflns_threshold_expression     I>2\s(I)
_refine_ls_structure_factor_coef     Fsqd
_refine_ls_matrix_type     full
_refine_ls_R_factor_all     0.0953
_refine_ls_R_factor_gt     0.0481
_refine_ls_wR_factor_gt     0.1162
_refine_ls_wR_factor_ref     0.1395
_refine_ls_goodness_of_fit_ref     1.020
_refine_ls_restrained_S_all     1.020
_refine_ls_number_reflns     3803
_refine_ls_number_parameters     216
_refine_ls_number_restraints     0
_refine_ls_hydrogen_treatment     mixed
_refine_ls_weighting_scheme     calc
_refine_ls_weighting_details
         'calc w=1/[\s^2^(Fo^2^)+(0.0583P)^2^+0.1485P] where P=(Fo^2^+2Fc^2^)/3'
_atom_sites_solution_hydrogens     geom
_atom_sites_solution_primary     direct
_atom_sites_solution_secondary     difmap
_refine_ls_shift/su_max     0.000
_refine_ls_shift/su_mean     0.000
_refine_diff_density_max     0.208
_refine_diff_density_min     -0.174
_refine_ls_extinction_method     none
_refine_ls_extinction_coef     ?
loop_
    _atom_type_symbol
    _atom_type_description
    _atom_type_scat_dispersion_real
    _atom_type_scat_dispersion_imag
    _atom_type_scat_source
    'C' 'C' 0.0033 0.0016
                         'International Tables Vol C Tables 4.2.6.8 and 6.1.1.4'
    'H' 'H' 0.0000 0.0000
                         'International Tables Vol C Tables 4.2.6.8 and 6.1.1.4'
    'N' 'N' 0.0061 0.0033
                         'International Tables Vol C Tables 4.2.6.8 and 6.1.1.4'
    'S' 'S' 0.1246 0.1234
                         'International Tables Vol C Tables 4.2.6.8 and 6.1.1.4'
_computing_data_collection     'APEX2 (Bruker, 2007)'
_computing_cell_refinement     'SAINT (Bruker, 2007)'
_computing_data_reduction     'SAINT (Bruker, 2007)'
_computing_structure_solution     'SHELXS97 (Sheldrick, 2008)'
_computing_structure_refinement     'SHELXL97 (Sheldrick, 2008)'
_computing_molecular_graphics
                              'ORTEP-3 (Farrugia, 1997) and PLATON (Spek, 2009)'
_computing_publication_material
;
WinGX (Farrugia, 1999) and PLATON (Spek, 2009)
;
loop_
    _atom_site_type_symbol
    _atom_site_label
    _atom_site_fract_x
    _atom_site_fract_y
    _atom_site_fract_z
    _atom_site_U_iso_or_equiv
    _atom_site_adp_type
    _atom_site_calc_flag
    _atom_site_refinement_flags
    _atom_site_occupancy
    _atom_site_disorder_assembly
    _atom_site_disorder_group
    C C1 0.3267(3) -0.03248(15) 0.21118(13) 0.0375(4) Uani d . 1 . .
    C C2 0.2304(3) -0.09075(17) 0.15875(15) 0.0474(4) Uani d . 1 . .
    H H2 0.2528 -0.0632 0.0809 0.057 Uiso calc R 1 . .
    C C3 0.1012(4) -0.18983(18) 0.22234(17) 0.0565(5) Uani d . 1 . .
    H H3 0.0350 -0.2283 0.1870 0.068 Uiso calc R 1 . .
    C C4 0.0695(4) -0.23204(18) 0.33759(17) 0.0595(5) Uani d . 1 . .
    H H4 -0.0191 -0.2984 0.3798 0.071 Uiso calc R 1 . .
    C C5 0.1690(3) -0.17607(17) 0.39049(15) 0.0527(5) Uani d . 1 . .
    H H5 0.1486 -0.2050 0.4685 0.063 Uiso calc R 1 . .
    C C6 0.2993(3) -0.07679(15) 0.32755(13) 0.0402(4) Uani d . 1 . .
    C C7 0.5923(3) 0.04788(16) 0.33477(14) 0.0432(4) Uani d . 1 . .
    C C8 0.6625(3) 0.07691(18) 0.21398(13) 0.0478(5) Uani d . 1 . .
    H H8A 0.7148 0.1581 0.1760 0.057 Uiso calc R 1 . .
    H H8B 0.8051 0.0190 0.2119 0.057 Uiso calc R 1 . .
    C C9 0.3822(3) 0.16519(16) 0.05055(13) 0.0394(4) Uani d . 1 . .
    C C10 0.5334(3) 0.27254(16) -0.00272(13) 0.0441(4) Uani d . 1 . .
    H H10A 0.5118 0.3170 0.0424 0.053 Uiso calc R 1 . .
    H H10B 0.7110 0.2433 -0.0060 0.053 Uiso calc R 1 . .
    C C11 0.5571(3) 0.45478(16) -0.18728(14) 0.0446(4) Uani d . 1 . .
    C C12 0.4976(3) 0.51241(17) -0.30190(15) 0.0487(4) Uani d . 1 . .
    C C13 0.6002(4) 0.61824(19) -0.37152(17) 0.0605(5) Uani d . 1 . .
    H H13 0.5629 0.6575 -0.4478 0.073 Uiso calc R 1 . .
    C C14 0.7563(4) 0.66854(19) -0.33251(18) 0.0630(6) Uani d . 1 . .
    H H14 0.8178 0.7415 -0.3819 0.076 Uiso calc R 1 . .
    C C15 0.8211(3) 0.61092(17) -0.22080(17) 0.0521(5) Uani d . 1 . .
    C C16 0.7209(3) 0.50364(17) -0.14910(15) 0.0487(4) Uani d . 1 . .
    H H16 0.7643 0.4633 -0.0735 0.058 Uiso calc R 1 . .
    C C17 0.9978(4) 0.6614(2) -0.1771(2) 0.0713(6) Uani d . 1 . .
    H H17A 0.9490 0.6454 -0.1005 0.107 Uiso calc R 1 . .
    H H17B 0.9907 0.7483 -0.2235 0.107 Uiso calc R 1 . .
    H H17C 1.1664 0.6229 -0.1795 0.107 Uiso calc R 1 . .
    C C18 0.3267(4) 0.4598(2) -0.34590(16) 0.0609(5) Uani d . 1 . .
    H H18A 0.3982 0.3782 -0.3324 0.091 Uiso calc R 1 . .
    H H18B 0.3080 0.5101 -0.4257 0.091 Uiso calc R 1 . .
    H H18C 0.1648 0.4573 -0.3077 0.091 Uiso calc R 1 . .
    N N1 0.4033(3) -0.02041(14) 0.38128(12) 0.0479(4) Uani d . 1 . .
    N N2 0.4571(2) 0.07258(12) 0.15222(11) 0.0388(3) Uani d . 1 . .
    N N3 0.4475(3) 0.35148(15) -0.11433(13) 0.0580(5) Uani d . 1 . .
    O O1 0.7078(2) 0.08343(13) 0.38634(10) 0.0589(4) Uani d . 1 . .
    O O2 0.2018(2) 0.16278(12) 0.00335(10) 0.0550(4) Uani d . 1 . .
    H H1N 0.366(4) -0.0432(18) 0.4561(19) 0.066 Uiso d . 1 . .
    H H2N 0.339(4) 0.3255(19) -0.1377(17) 0.066 Uiso d . 1 . .
loop_
    _atom_site_aniso_label
    _atom_site_aniso_U_11
    _atom_site_aniso_U_22
    _atom_site_aniso_U_33
    _atom_site_aniso_U_12
    _atom_site_aniso_U_13
    _atom_site_aniso_U_23
    C1 0.0355(8) 0.0409(9) 0.0372(9) -0.0074(7) -0.0020(6) -0.0174(7)
    C2 0.0535(10) 0.0532(11) 0.0437(10) -0.0114(8) -0.0022(8) -0.0272(9)
    C3 0.0680(12) 0.0528(11) 0.0600(12) -0.0194(10) -0.0072(9) -0.0305(10)
    C4 0.0696(13) 0.0527(12) 0.0557(12) -0.0274(10) -0.0070(10) -0.0167(10)
    C5 0.0595(11) 0.0560(12) 0.0393(10) -0.0209(9) -0.0047(8) -0.0137(9)
    C6 0.0400(9) 0.0454(10) 0.0383(9) -0.0101(7) -0.0055(7) -0.0191(8)
    C7 0.0443(9) 0.0476(10) 0.0390(9) -0.0101(8) -0.0091(7) -0.0175(8)
    C8 0.0396(9) 0.0648(12) 0.0395(10) -0.0183(8) -0.0044(7) -0.0194(9)
    C9 0.0400(9) 0.0481(10) 0.0342(9) -0.0092(7) -0.0001(7) -0.0211(8)
    C10 0.0457(9) 0.0514(11) 0.0371(9) -0.0142(8) -0.0029(7) -0.0187(8)
    C11 0.0459(10) 0.0438(10) 0.0424(10) -0.0066(8) -0.0030(7) -0.0173(8)
    C12 0.0508(10) 0.0496(11) 0.0418(10) -0.0020(8) -0.0040(8) -0.0181(8)
    C13 0.0656(13) 0.0581(12) 0.0431(11) -0.0049(10) -0.0028(9) -0.0106(9)
    C14 0.0669(13) 0.0493(12) 0.0608(13) -0.0165(10) 0.0107(10) -0.0142(10)
    C15 0.0487(10) 0.0501(11) 0.0614(12) -0.0123(8) 0.0078(9) -0.0284(10)
    C16 0.0520(10) 0.0515(11) 0.0437(10) -0.0136(9) -0.0019(8) -0.0200(9)
    C17 0.0663(13) 0.0734(15) 0.0898(17) -0.0316(11) 0.0121(12) -0.0459(13)
    C18 0.0656(12) 0.0696(14) 0.0475(11) -0.0066(10) -0.0132(9) -0.0247(10)
    N1 0.0548(9) 0.0629(10) 0.0327(8) -0.0240(8) 0.0006(6) -0.0224(7)
    N2 0.0381(7) 0.0471(8) 0.0331(7) -0.0131(6) -0.0024(5) -0.0169(6)
    N3 0.0679(11) 0.0545(10) 0.0456(9) -0.0250(8) -0.0165(8) -0.0090(8)
    O1 0.0667(8) 0.0757(9) 0.0453(7) -0.0334(7) -0.0050(6) -0.0283(7)
    O2 0.0546(7) 0.0619(8) 0.0449(7) -0.0206(6) -0.0148(6) -0.0140(6)
_geom_special_details
;
All s.u.'s (except the s.u. in the dihedral angle between two l.s. planes) are
estimated using the full covariance matrix. The cell s.u.'s are taken into
account individually in the estimation of s.u.'s in distances, angles and
torsion angles; correlations between s.u.'s in cell parameters are only used
when they are defined by crystal symmetry. An approximate (isotropic)
treatment of cell s.u.'s is used for estimating s.u.'s involving l.s. planes.
;
loop_
    _geom_bond_atom_site_label_1
    _geom_bond_atom_site_label_2
    _geom_bond_site_symmetry_2
    _geom_bond_distance
    _geom_bond_publ_flag
    C1 C6 . 1.385(2) ?
    C1 C2 . 1.386(2) ?
    C1 N2 . 1.4290(19) ?
    C2 C3 . 1.380(2) ?
    C2 H2 . 0.9300 ?
    C3 C4 . 1.375(3) ?
    C3 H3 . 0.9300 ?
    C4 C5 . 1.377(2) ?
    C4 H4 . 0.9300 ?
    C5 C6 . 1.384(2) ?
    C5 H5 . 0.9300 ?
    C6 N1 . 1.402(2) ?
    C7 O1 . 1.2233(18) ?
    C7 N1 . 1.341(2) ?
    C7 C8 . 1.496(2) ?
    C8 N2 . 1.4632(18) ?
    C8 H8A . 0.9700 ?
    C8 H8B . 0.9700 ?
    C9 O2 . 1.2192(17) ?
    C9 N2 . 1.361(2) ?
    C9 C10 . 1.514(2) ?
    C10 N3 . 1.429(2) ?
    C10 H10A . 0.9700 ?
    C10 H10B . 0.9700 ?
    C11 N3 . 1.383(2) ?
    C11 C16 . 1.392(2) ?
    C11 C12 . 1.402(2) ?
    C12 C13 . 1.376(3) ?
    C12 C18 . 1.502(2) ?
    C13 C14 . 1.382(3) ?
    C13 H13 . 0.9300 ?
    C14 C15 . 1.376(3) ?
    C14 H14 . 0.9300 ?
    C15 C16 . 1.388(2) ?
    C15 C17 . 1.504(3) ?
    C16 H16 . 0.9300 ?
    C17 H17A . 0.9600 ?
    C17 H17B . 0.9600 ?
    C17 H17C . 0.9600 ?
    C18 H18A . 0.9600 ?
    C18 H18B . 0.9600 ?
    C18 H18C . 0.9600 ?
    N1 H1N . 0.91(2) ?
    N3 H2N . 0.85(2) ?
loop_
    _geom_angle_atom_site_label_1
    _geom_angle_atom_site_label_2
    _geom_angle_atom_site_label_3
    _geom_angle_site_symmetry_1
    _geom_angle_site_symmetry_3
    _geom_angle
    _geom_angle_publ_flag
    C6 C1 C2 . . 119.61(15) ?
    C6 C1 N2 . . 116.51(13) ?
    C2 C1 N2 . . 123.89(15) ?
    C3 C2 C1 . . 119.81(16) ?
    C3 C2 H2 . . 120.1 ?
    C1 C2 H2 . . 120.1 ?
    C4 C3 C2 . . 120.47(16) ?
    C4 C3 H3 . . 119.8 ?
    C2 C3 H3 . . 119.8 ?
    C3 C4 C5 . . 120.01(17) ?
    C3 C4 H4 . . 120.0 ?
    C5 C4 H4 . . 120.0 ?
    C4 C5 C6 . . 119.99(17) ?
    C4 C5 H5 . . 120.0 ?
    C6 C5 H5 . . 120.0 ?
    C5 C6 C1 . . 120.08(15) ?
    C5 C6 N1 . . 120.15(15) ?
    C1 C6 N1 . . 119.77(14) ?
    O1 C7 N1 . . 123.53(16) ?
    O1 C7 C8 . . 120.51(15) ?
    N1 C7 C8 . . 115.94(14) ?
    N2 C8 C7 . . 113.34(13) ?
    N2 C8 H8A . . 108.9 ?
    C7 C8 H8A . . 108.9 ?
    N2 C8 H8B . . 108.9 ?
    C7 C8 H8B . . 108.9 ?
    H8A C8 H8B . . 107.7 ?
    O2 C9 N2 . . 122.03(15) ?
    O2 C9 C10 . . 120.83(15) ?
    N2 C9 C10 . . 117.14(13) ?
    N3 C10 C9 . . 108.72(12) ?
    N3 C10 H10A . . 109.9 ?
    C9 C10 H10A . . 109.9 ?
    N3 C10 H10B . . 109.9 ?
    C9 C10 H10B . . 109.9 ?
    H10A C10 H10B . . 108.3 ?
    N3 C11 C16 . . 121.54(16) ?
    N3 C11 C12 . . 118.89(16) ?
    C16 C11 C12 . . 119.56(16) ?
    C13 C12 C11 . . 117.64(17) ?
    C13 C12 C18 . . 121.72(17) ?
    C11 C12 C18 . . 120.64(16) ?
    C12 C13 C14 . . 122.58(18) ?
    C12 C13 H13 . . 118.7 ?
    C14 C13 H13 . . 118.7 ?
    C15 C14 C13 . . 120.20(18) ?
    C15 C14 H14 . . 119.9 ?
    C13 C14 H14 . . 119.9 ?
    C14 C15 C16 . . 118.20(17) ?
    C14 C15 C17 . . 121.24(18) ?
    C16 C15 C17 . . 120.56(18) ?
    C15 C16 C11 . . 121.77(17) ?
    C15 C16 H16 . . 119.1 ?
    C11 C16 H16 . . 119.1 ?
    C15 C17 H17A . . 109.5 ?
    C15 C17 H17B . . 109.5 ?
    H17A C17 H17B . . 109.5 ?
    C15 C17 H17C . . 109.5 ?
    H17A C17 H17C . . 109.5 ?
    H17B C17 H17C . . 109.5 ?
    C12 C18 H18A . . 109.5 ?
    C12 C18 H18B . . 109.5 ?
    H18A C18 H18B . . 109.5 ?
    C12 C18 H18C . . 109.5 ?
    H18A C18 H18C . . 109.5 ?
    H18B C18 H18C . . 109.5 ?
    C7 N1 C6 . . 122.90(15) ?
    C7 N1 H1N . . 116.9(12) ?
    C6 N1 H1N . . 118.9(12) ?
    C9 N2 C1 . . 122.08(12) ?
    C9 N2 C8 . . 123.03(13) ?
    C1 N2 C8 . . 114.71(13) ?
    C11 N3 C10 . . 122.78(14) ?
    C11 N3 H2N . . 120.7(14) ?
    C10 N3 H2N . . 115.9(14) ?
loop_
    _geom_torsion_atom_site_label_1
    _geom_torsion_atom_site_label_2
    _geom_torsion_atom_site_label_3
    _geom_torsion_atom_site_label_4
    _geom_torsion_site_symmetry_1
    _geom_torsion_site_symmetry_2
    _geom_torsion_site_symmetry_3
    _geom_torsion_site_symmetry_4
    _geom_torsion
    _geom_torsion_publ_flag
    C6 C1 C2 C3 . . . . 2.1(3) ?
    N2 C1 C2 C3 . . . . -178.28(16) ?
    C1 C2 C3 C4 . . . . -0.7(3) ?
    C2 C3 C4 C5 . . . . -0.6(3) ?
    C3 C4 C5 C6 . . . . 0.5(3) ?
    C4 C5 C6 C1 . . . . 0.9(3) ?
    C4 C5 C6 N1 . . . . -179.29(17) ?
    C2 C1 C6 C5 . . . . -2.2(3) ?
    N2 C1 C6 C5 . . . . 178.14(15) ?
    C2 C1 C6 N1 . . . . 178.03(16) ?
    N2 C1 C6 N1 . . . . -1.6(2) ?
    O1 C7 C8 N2 . . . . -157.17(17) ?
    N1 C7 C8 N2 . . . . 24.4(2) ?
    O2 C9 C10 N3 . . . . -7.3(2) ?
    N2 C9 C10 N3 . . . . 172.49(15) ?
    N3 C11 C12 C13 . . . . 177.03(18) ?
    C16 C11 C12 C13 . . . . -1.9(3) ?
    N3 C11 C12 C18 . . . . -2.7(3) ?
    C16 C11 C12 C18 . . . . 178.41(17) ?
    C11 C12 C13 C14 . . . . -0.2(3) ?
    C18 C12 C13 C14 . . . . 179.55(19) ?
    C12 C13 C14 C15 . . . . 1.9(3) ?
    C13 C14 C15 C16 . . . . -1.5(3) ?
    C13 C14 C15 C17 . . . . 177.88(19) ?
    C14 C15 C16 C11 . . . . -0.6(3) ?
    C17 C15 C16 C11 . . . . -179.95(17) ?
    N3 C11 C16 C15 . . . . -176.58(18) ?
    C12 C11 C16 C15 . . . . 2.3(3) ?
    O1 C7 N1 C6 . . . . -169.54(17) ?
    C8 C7 N1 C6 . . . . 8.9(3) ?
    C5 C6 N1 C7 . . . . 158.51(17) ?
    C1 C6 N1 C7 . . . . -21.7(3) ?
    O2 C9 N2 C1 . . . . -1.1(3) ?
    C10 C9 N2 C1 . . . . 179.09(14) ?
    O2 C9 N2 C8 . . . . -175.90(16) ?
    C10 C9 N2 C8 . . . . 4.3(2) ?
    C6 C1 N2 C9 . . . . -140.30(16) ?
    C2 C1 N2 C9 . . . . 40.0(2) ?
    C6 C1 N2 C8 . . . . 34.9(2) ?
    C2 C1 N2 C8 . . . . -144.75(17) ?
    C7 C8 N2 C9 . . . . 129.03(17) ?
    C7 C8 N2 C1 . . . . -46.1(2) ?
    C16 C11 N3 C10 . . . . -14.3(3) ?
    C12 C11 N3 C10 . . . . 166.82(18) ?
    C9 C10 N3 C11 . . . . -176.65(17) ?
loop_
    _geom_hbond_atom_site_label_D
    _geom_hbond_atom_site_label_H
    _geom_hbond_atom_site_label_A
    _geom_hbond_site_symmetry_A
    _geom_hbond_distance_DH
    _geom_hbond_distance_HA
    _geom_hbond_distance_DA
    _geom_hbond_angle_DHA
    N3 H2N O2 . 0.85(2) 2.20(2) 2.620(2) 110.0(16)
    N1 H1N O1 2_656 0.91(2) 1.93(2) 2.8405(19) 176.9(18)
data_global
_journal_date_recd_electronic     2009-11-01
_journal_date_accepted     2009-11-02
_journal_name_full     'Acta Crystallographica, Section E'
_journal_year     2009
_journal_volume     65
_journal_issue     12
_journal_page_first     o3006
_journal_page_last     o3006
_journal_paper_category     QO
_journal_coeditor_code     HB5210
_publ_contact_author_name     'Munawar, Ali Munawar'
_publ_contact_author_address
;
Institute of Chemistry, University of the Punjab,
New Campus, Lahore,
Pakistan.
;
_publ_contact_author_email     'munawaralimunawar@yahoo.com'
_publ_contact_author_fax     ?
_publ_contact_author_phone     '+92429230463'
_publ_section_title
;
4-[(2,5-Dimethylanilino)acetyl]-3,4-dihydroquinoxalin-2(1<i>H</i>)-one
;
loop_
    _publ_author_name
    _publ_author_footnote
    _publ_author_address
    'Nasir, Waqar' .
;
Institute of Chemistry, University of the Punjab,
New Campus, Lahore,
Pakistan
;
    'Munawar, Munawar Ali' .
;
Institute of Chemistry, University of the Punjab,
New Campus, Lahore,
Pakistan
;
    'Ahmad, Saeed' .
;
Institute of Chemistry, Gomal University,
D. I. Khan,
Pakistan
;
    'Nadeem, Sohail' .
;
Institute of Chemistry, University of the Punjab,
New Campus, Lahore,
Pakistan
;
    'Shahid, Muhammad' .
;
Institute of Chemistry, University of the Punjab,
New Campus, Lahore,
Pakistan
;
