# Supplementary material for: 4-[(2,5-Dimethyl­anilino)acet­yl]-3,4-di­hydro­quinoxalin-2(1H)-one
Source: Acta Crystallogr Sect E Struct Rep Online. 2009 Nov 7;65(Pt 12):o3006. doi: 10.1107/S1600536809045991 (PMC2971779; doi:10.1107/S1600536809045991)
Supplement: Supplementary file 2 [file e-65-o3006-Isup2.hkl]

#
# h,k,l, Fc-squared, Fo-squared, sigma(Fo-squared) and status flag
#
data_I
_shelx_title ' RA3PU_0m in P-1'
_shelx_refln_list_code          4
_shelx_F_calc_maximum      147.75
_exptl_crystal_F_000       328.00
_reflns_d_resolution_high  0.7500
 
loop_
 _symmetry_equiv_pos_as_xyz
 'x, y, z'
 '-x, -y, -z'
 
_cell_length_a     5.3806
_cell_length_b    12.3580
_cell_length_c    13.2812
_cell_angle_alpha  62.878
_cell_angle_beta   84.135
_cell_angle_gamma  80.835
 
_shelx_F_squared_multiplier     1.000
 
loop_
 _refln_index_h
 _refln_index_k
 _refln_index_l
 _refln_F_squared_calc
 _refln_F_squared_meas
 _refln_F_squared_sigma
 _refln_observed_status
   1   0   0     4218.25     4058.86     38.58 o
   2   0   0       92.90       90.48      1.54 o
   3   0   0        1.44       -0.02      0.53 o
   4   0   0       13.65       10.21      1.18 o
   5   0   0        0.63        1.64      1.40 o
   6   0   0        1.19        1.92      0.96 o
   7   0   0        0.42        0.58      2.05 o
  -7   1   0        1.23       -0.45      2.25 o
  -6   1   0        6.28        6.03      1.54 o
  -5   1   0        0.31        0.44      0.90 o
  -4   1   0      249.94      249.43      4.01 o
  -3   1   0       78.95       83.76      1.53 o
  -2   1   0      910.39      913.04      7.74 o
  -1   1   0      123.47      103.93      1.10 o
   1   1   0        6.28        7.79      0.41 o
   2   1   0      155.12      160.15      6.29 o
   3   1   0      182.89      194.10      8.10 o
   4   1   0        8.98        7.54      2.40 o
   5   1   0        0.93       -2.10      2.10 o
  -6   2   0        1.78        1.40      2.16 o
  -5   2   0        1.21        0.23      1.11 o
  -4   2   0       31.63       30.14      2.16 o
  -3   2   0      194.35      204.37      2.56 o
  -2   2   0       13.97       12.06      0.83 o
  -1   2   0    13120.14    12821.17     99.39 o
   0   2   0     1429.82     1417.90     10.78 o
   1   2   0        2.66        1.41      0.28 o
   2   2   0      724.32      738.10      7.86 o
   3   2   0       89.52       93.65      5.06 o
   4   2   0       56.52       62.64      4.73 o
   5   2   0       30.88       27.94      4.21 o
   6   2   0        0.02       -0.26      2.83 o
  -6   3   0        0.39        1.82      2.40 o
  -5   3   0       15.84       10.72      2.64 o
  -4   3   0       42.76       37.99      1.54 o
  -3   3   0      358.67      344.03      3.85 o
  -2   3   0      826.21      782.67      7.68 o
  -1   3   0     1050.18     1031.04      9.30 o
   0   3   0        0.94        0.02      0.32 o
   1   3   0        0.72        0.94      0.36 o
   2   3   0        3.47        3.60      0.47 o
   3   3   0       35.37       28.51      0.76 o
   4   3   0       94.32       91.81      5.70 o
   5   3   0        0.86       -0.63      2.23 o
   6   3   0        0.15        5.25      3.24 o
  -6   4   0        3.03        4.95      2.90 o
  -5   4   0        0.28        3.37      2.40 o
  -4   4   0       18.06       19.52      1.73 o
  -3   4   0       97.43       91.06      1.94 o
  -2   4   0      919.12      878.62      8.21 o
  -1   4   0     1092.68     1116.06     10.71 o
   0   4   0       23.74       20.94      0.63 o
   1   4   0      469.90      471.40      4.73 o
   2   4   0      141.76      148.88      2.81 o
   3   4   0       66.21       70.30      1.15 o
   4   4   0       46.88       44.69      1.68 o
   5   4   0      165.82      191.68      9.92 o
   6   4   0        4.23        7.35      3.48 o
   7   4   0        0.01       -1.53      3.33 o
  -6   5   0        1.35        3.50      3.05 o
  -5   5   0       11.23       14.95      3.31 o
  -4   5   0       54.00       57.38      3.64 o
  -3   5   0       58.65       62.69      1.65 o
  -2   5   0      341.72      340.01      3.81 o
  -1   5   0      231.93      228.74      2.92 o
   0   5   0       85.95       96.17      1.63 o
   1   5   0     3016.94     3164.36     28.68 o
   2   5   0      223.80      271.45      3.23 o
   3   5   0        0.11        0.23      0.39 o
   4   5   0      388.56      375.33      4.45 o
   5   5   0      145.87      145.15      2.83 o
   6   5   0        0.06        3.24      3.07 o
  -6   6   0        0.41       -2.42      3.05 o
  -5   6   0       23.23       30.21      4.41 o
  -4   6   0       53.51       52.20      6.74 o
  -3   6   0        1.78        0.70      1.60 o
  -2   6   0        1.37        1.46      0.68 o
  -1   6   0       33.06       29.80      1.05 o
   0   6   0       85.68       79.32      1.79 o
   1   6   0      170.77      154.96      2.33 o
   2   6   0        7.01        7.56      0.62 o
   3   6   0       34.55       27.95      1.02 o
   4   6   0       89.81       91.82      1.93 o
   5   6   0        4.01        2.52      0.96 o
   6   6   0        2.71        3.86      1.05 o
  -5   7   0       12.51       14.97      3.91 o
  -4   7   0        0.00        2.11      2.18 o
  -3   7   0       70.31       66.10      2.98 o
  -2   7   0        2.57        1.69      0.81 o
  -1   7   0       28.40       28.81      1.30 o
   0   7   0      587.53      596.14      7.86 o
   1   7   0        8.53       12.80      0.89 o
   2   7   0        0.08        0.58      0.56 o
   3   7   0       27.01       27.38      1.31 o
   4   7   0      130.66      127.73      2.25 o
   5   7   0        5.59        6.04      0.88 o
   6   7   0        0.72        1.18      1.11 o
  -5   8   0        0.03       -1.08      3.22 o
  -4   8   0        1.17        4.39      2.40 o
  -3   8   0       14.70       12.04      2.12 o
  -2   8   0       50.12       50.79      2.06 o
  -1   8   0       12.95       13.21      1.24 o
   0   8   0       59.85       60.10      1.95 o
   1   8   0       17.33       14.93      1.01 o
   2   8   0        8.38       10.79      0.90 o
   3   8   0       15.83       14.71      1.20 o
   4   8   0        4.62        3.61      0.95 o
   5   8   0        2.84        5.25      1.15 o
   6   8   0        9.91       14.53      2.67 o
  -5   9   0        0.89        2.05      3.59 o
  -4   9   0        7.64        7.52      2.78 o
  -3   9   0        1.05       -0.51      2.07 o
  -2   9   0        9.53        9.16      1.63 o
  -1   9   0      117.30      126.83      3.11 o
   0   9   0       97.39      104.33      3.42 o
   1   9   0        0.01        0.87      0.83 o
   2   9   0        2.73        2.15      0.89 o
   3   9   0      124.45      108.29      2.88 o
   4   9   0        0.97       -0.02      0.89 o
   5   9   0        0.96        2.20      1.35 o
   6   9   0        1.84        3.49      1.93 o
  -4  10   0        3.56        8.61      4.48 o
  -3  10   0       18.94       23.82      3.36 o
  -2  10   0        0.12       -0.86      1.86 o
  -1  10   0       12.02       11.08      1.61 o
   0  10   0       12.13       17.66      1.64 o
   1  10   0       12.78       14.33      2.32 o
   2  10   0       61.94       50.76      2.49 o
   3  10   0       29.14       22.58      1.63 o
   4  10   0        4.68        2.39      1.11 o
   5  10   0        9.88       12.91      1.67 o
  -3  11   0        5.32        3.71      2.92 o
  -2  11   0        1.33       -0.14      1.95 o
  -1  11   0        7.09        8.62      1.91 o
   0  11   0       23.49       26.09      2.03 o
   1  11   0        5.07        3.96      1.26 o
   2  11   0        3.77        2.29      1.59 o
   3  11   0        0.12        0.03      1.12 o
   4  11   0       16.11       15.89      1.59 o
   5  11   0        4.15        2.72      1.48 o
  -3  12   0        0.40        5.86      4.21 o
  -2  12   0        4.91        4.03      2.70 o
  -1  12   0        3.65        6.53      2.27 o
   0  12   0       23.25       26.07      2.44 o
   1  12   0       18.97       24.54      2.70 o
   2  12   0       13.89       15.58      2.07 o
   3  12   0        0.36        0.90      1.28 o
   4  12   0        0.61        0.05      1.29 o
  -2  13   0        1.45       -0.82      3.46 o
  -1  13   0        0.05       -0.29      2.03 o
   0  13   0        3.16        1.90      1.78 o
   1  13   0        0.01       -0.05      2.12 o
   2  13   0        3.20        3.27      1.85 o
   3  13   0        1.14        2.98      1.87 o
   4  13   0        0.05       -0.22      2.33 o
  -1  14   0        2.31        3.97      3.12 o
   0  14   0        1.05        1.67      3.04 o
   1  14   0        0.19        1.62      3.18 o
   2  14   0        1.28        3.25      3.18 o
  -2 -14   1        0.17        3.26      4.62 o
  -1 -14   1        6.97       13.07      3.90 o
   0 -14   1        1.31        8.08      5.34 o
  -3 -13   1        0.04       -0.03      2.20 o
  -2 -13   1        0.10       -0.63      2.12 o
  -1 -13   1        1.27        2.84      2.36 o
   0 -13   1        0.32        2.48      1.99 o
   1 -13   1        0.17        2.37      2.37 o
   2 -13   1        0.34        0.41      4.11 o
  -4 -12   1        0.06       -0.40      2.09 o
  -3 -12   1        1.17        3.57      1.69 o
  -2 -12   1        1.67        0.82      1.40 o
  -1 -12   1       21.11       21.45      2.40 o
   0 -12   1       12.42       13.75      2.18 o
   1 -12   1        0.14       -0.44      2.04 o
   2 -12   1        0.50       -2.18      2.51 o
   3 -12   1        6.06        3.13      4.36 o
  -5 -11   1        1.92        2.20      2.64 o
  -4 -11   1       17.41       20.80      1.78 o
  -3 -11   1        5.07        4.38      1.33 o
  -2 -11   1        9.50        8.59      1.46 o
  -1 -11   1        0.53        0.09      1.17 o
   0 -11   1        0.63       -1.26      1.63 o
   1 -11   1       12.18       10.49      2.43 o
   2 -11   1       13.04       14.72      3.24 o
   3 -11   1       30.32       26.49      3.90 o
  -5 -10   1        1.30        3.13      1.43 o
  -4 -10   1        0.00        1.26      1.13 o
  -3 -10   1       14.67       15.08      1.59 o
  -2 -10   1       12.82       10.85      1.39 o
  -1 -10   1      190.85      176.47      4.15 o
   0 -10   1       38.56       42.41      3.20 o
   1 -10   1        0.49       -0.73      1.29 o
   2 -10   1       23.02       28.25      2.49 o
   3 -10   1        4.62        7.26      2.81 o
   4 -10   1        1.11        3.87      2.94 o
  -5  -9   1        7.57        9.64      1.47 o
  -4  -9   1        8.55        6.89      1.32 o
  -3  -9   1       12.20       11.14      1.31 o
  -2  -9   1        0.03        0.08      0.85 o
  -1  -9   1       29.97       25.94      1.69 o
   0  -9   1       52.89       53.23      2.66 o
   1  -9   1       39.54       38.57      2.12 o
   2  -9   1        3.78        2.92      1.52 o
   3  -9   1        5.34        5.15      2.48 o
   4  -9   1        0.19        3.60      2.86 o
  -6  -8   1       16.21       17.27      1.96 o
  -5  -8   1        0.00       -0.70      1.02 o
  -4  -8   1       38.53       33.37      1.59 o
  -3  -8   1        7.54        3.52      0.98 o
  -2  -8   1       76.94       65.77      1.81 o
  -1  -8   1        1.61        1.24      0.79 o
   0  -8   1        0.49        0.17      0.86 o
   1  -8   1       24.26       23.73      1.38 o
   2  -8   1        0.62        0.21      1.13 o
   3  -8   1        2.11        5.84      2.00 o
   4  -8   1        5.15        7.92      2.65 o
   5  -8   1        0.84       -0.40      2.50 o
  -6  -7   1        8.56       10.38      2.03 o
  -5  -7   1        4.67        2.86      1.34 o
  -4  -7   1      131.28      118.97      2.67 o
  -3  -7   1        0.36       -0.31      0.59 o
  -2  -7   1       31.35       35.09      1.67 o
  -1  -7   1       28.08       30.61      1.23 o
   0  -7   1       14.99       16.03      1.07 o
   1  -7   1       97.91       95.72      2.55 o
   2  -7   1        5.23        6.63      0.95 o
   3  -7   1        0.42        0.47      1.46 o
   4  -7   1        0.36        0.69      2.16 o
   5  -7   1        3.02       -0.21      2.34 o
  -6  -6   1        2.07        3.22      1.12 o
  -5  -6   1        3.97        3.39      0.70 o
  -4  -6   1       69.95       70.43      1.55 o
  -3  -6   1       13.20       12.26      0.72 o
  -2  -6   1       40.03       38.80      1.14 o
  -1  -6   1        0.48        1.85      0.57 o
   0  -6   1      111.29       95.56      1.94 o
   1  -6   1        6.63       10.41      0.86 o
   2  -6   1       19.99       19.20      1.00 o
   3  -6   1       54.53       58.58      2.27 o
   4  -6   1       42.66       39.25      3.42 o
   5  -6   1       45.78       38.91      3.67 o
  -6  -5   1       13.55       10.64      1.18 o
  -5  -5   1      100.73      101.87      2.82 o
  -4  -5   1       17.66       18.94      0.83 o
  -3  -5   1       11.25       13.55      0.99 o
  -2  -5   1        0.02        1.11      0.50 o
  -1  -5   1      187.34      218.24      2.59 o
   0  -5   1      299.38      309.38      3.64 o
   1  -5   1      211.86      230.93      3.22 o
   2  -5   1        5.08        4.83      0.65 o
   3  -5   1       86.55       91.62      3.01 o
   4  -5   1        1.53       -0.52      1.82 o
   5  -5   1       14.25       12.17      2.60 o
   6  -5   1        1.65        2.31      3.11 o
  -6  -4   1        3.32        0.06      2.77 o
  -5  -4   1       32.03       30.28      2.09 o
  -4  -4   1       23.28       22.00      0.72 o
  -3  -4   1        1.05       -0.31      0.37 o
  -2  -4   1      106.30      117.28      2.15 o
  -1  -4   1       47.04       51.91      1.09 o
   0  -4   1      211.34      236.61      2.68 o
   1  -4   1       23.79       23.50      0.82 o
   2  -4   1        9.66        6.56      0.62 o
   3  -4   1        6.50        7.07      0.73 o
   4  -4   1        2.68        1.01      1.29 o
   5  -4   1        0.98        2.81      1.96 o
   6  -4   1        3.31        1.32      2.72 o
  -6  -3   1       72.63       86.65      7.24 o
  -5  -3   1       89.12       87.08      6.50 o
  -4  -3   1       20.79       20.40      1.16 o
  -3  -3   1      202.13      217.01      3.27 o
  -2  -3   1      603.89      658.65      6.70 o
  -1  -3   1       23.71       23.70      0.61 o
   0  -3   1       31.16       25.77      0.84 o
   1  -3   1      142.29      131.88      2.36 o
   2  -3   1      372.88      371.23      4.09 o
   3  -3   1        0.73        0.86      0.56 o
   4  -3   1       18.26       19.66      1.22 o
   5  -3   1        0.94        0.90      2.20 o
   6  -3   1        0.00       -2.33      2.33 o
  -5  -2   1        1.92       -1.94      2.10 o
  -4  -2   1        1.22        0.73      1.88 o
  -3  -2   1        7.89        9.55      0.58 o
  -2  -2   1        5.24        8.28      0.43 o
  -1  -2   1     2409.29     2407.73     20.65 o
   0  -2   1     1652.91     1611.13     14.07 o
   1  -2   1      477.17      436.08      4.19 o
   2  -2   1      117.02      120.00      1.76 o
   3  -2   1       29.82       34.35      0.98 o
   4  -2   1        0.90        1.54      0.68 o
   5  -2   1       20.89       23.80      2.32 o
   6  -2   1        4.05        2.83      2.27 o
  -5  -1   1       34.46       32.61      4.45 o
  -4  -1   1       49.91       47.06      4.15 o
  -3  -1   1        3.58        1.61      0.49 o
  -2  -1   1      168.13      163.63      2.67 o
  -1  -1   1      601.86      612.99      4.98 o
   0  -1   1       39.36       37.90      0.51 o
   1  -1   1       62.67       63.10      0.78 o
   2  -1   1        0.84        0.29      0.36 o
   3  -1   1        2.93        3.42      0.40 o
   4  -1   1        6.18        7.65      0.67 o
   5  -1   1        8.46       11.78      1.31 o
   6  -1   1       22.16       23.47      2.79 o
  -7   0   1        0.05       -0.17      1.90 o
  -6   0   1        0.23        0.62      0.83 o
  -4   0   1        2.19        4.06      0.87 o
  -3   0   1       56.92       62.94      1.39 o
  -2   0   1      449.15      434.17      5.59 o
  -1   0   1     1388.77     1431.16     13.99 o
   1   0   1     2938.04     2873.99     23.75 o
   2   0   1       18.87       14.69      0.59 o
   3   0   1      252.54      242.62      3.69 o
   4   0   1      129.82      119.58      3.05 o
   5   0   1        5.91        6.90      0.76 o
   6   0   1        3.96        3.70      1.14 o
   7   0   1        3.31        7.63      2.27 o
  -6   1   1        0.54        0.78      1.13 o
  -5   1   1       22.84       23.44      1.80 o
  -4   1   1        3.40        2.64      0.66 o
  -3   1   1        5.71        3.38      0.84 o
  -2   1   1       11.80       12.44      0.44 o
  -1   1   1     1001.61      989.29     10.25 o
   1   1   1       67.39       72.61      0.80 o
   2   1   1        3.91        2.25      0.44 o
   3   1   1      193.30      192.75      3.31 o
   4   1   1        3.90        6.48      2.27 o
   5   1   1        0.42        0.09      2.10 o
   7   1   1       13.51       11.08      2.05 o
  -6   2   1        2.27        6.44      2.29 o
  -5   2   1        7.69        6.11      1.23 o
  -4   2   1       10.19        9.00      0.87 o
  -3   2   1       33.89       30.93      0.83 o
  -2   2   1     1856.72     1877.44     18.13 o
  -1   2   1     9126.90     9335.91     75.40 o
   0   2   1       31.46       25.11      0.52 o
   1   2   1     1294.27     1220.58     10.64 o
   2   2   1       63.43       62.95      1.10 o
   3   2   1       24.90       27.96      2.92 o
   4   2   1      156.99      142.63      7.41 o
   5   2   1        5.09        6.11      2.57 o
   6   2   1        6.65        5.12      3.31 o
  -6   3   1        1.05        0.82      2.33 o
  -5   3   1       24.64       20.31      1.86 o
  -4   3   1       30.91       33.44      1.51 o
  -3   3   1       16.55       16.31      0.74 o
  -2   3   1      134.43      126.70      2.72 o
  -1   3   1       87.93       89.80      1.24 o
   0   3   1     1256.48     1195.42      9.52 o
   1   3   1       29.23       31.23      0.66 o
   2   3   1      721.36      746.31      8.00 o
   3   3   1       26.22       23.11      0.84 o
   4   3   1       43.61       41.98      4.04 o
   5   3   1       42.63       40.02      4.69 o
   6   3   1       29.64       26.51      4.71 o
   7   3   1        0.93        2.70      3.78 o
  -6   4   1        6.36        7.76      3.05 o
  -5   4   1        0.89        0.93      2.14 o
  -4   4   1       86.51       79.69      4.18 o
  -3   4   1      107.12      110.32      2.30 o
  -2   4   1      867.19      859.18      8.40 o
  -1   4   1      106.72      107.27      1.69 o
   0   4   1     1909.50     1880.60     14.92 o
   1   4   1        8.42       12.06      0.58 o
   2   4   1      123.83      118.32      2.18 o
   3   4   1       71.98       78.92      1.63 o
   4   4   1       54.45       51.71      2.30 o
   5   4   1       84.88       80.01      6.09 o
   6   4   1       54.60       56.29      6.11 o
   7   4   1        0.00        3.44      3.69 o
  -6   5   1        2.89       -0.26      2.74 o
  -5   5   1       13.63        8.34      2.94 o
  -4   5   1       15.62       13.37      2.98 o
  -3   5   1      286.17      271.17      3.72 o
  -2   5   1      170.34      166.15      2.39 o
  -1   5   1      144.88      145.89      2.02 o
   0   5   1       63.49       61.34      1.24 o
   1   5   1      246.38      230.01      2.51 o
   2   5   1      205.26      228.61      2.85 o
   3   5   1        6.71        7.63      0.56 o
   4   5   1       49.52       42.44      0.99 o
   5   5   1       15.03       15.88      1.26 o
   6   5   1        0.46        0.73      2.81 o
   7   5   1        0.30       -3.05      3.05 o
  -6   6   1        0.25       -3.13      3.13 o
  -5   6   1       10.96        2.46      2.90 o
  -4   6   1        0.17        1.59      2.00 o
  -3   6   1       83.71       75.70      2.11 o
  -2   6   1      105.29      114.95      2.24 o
  -1   6   1      391.27      405.61      5.07 o
   0   6   1       34.05       32.47      1.08 o
   1   6   1       20.08       17.83      0.72 o
   2   6   1        4.88        3.19      0.74 o
   3   6   1       57.98       54.41      1.34 o
   4   6   1        1.40        1.41      0.58 o
   5   6   1       11.99       12.22      1.00 o
   6   6   1        0.08       -0.29      0.84 o
  -5   7   1        4.55        0.76      3.13 o
  -4   7   1       76.26       75.01      4.88 o
  -3   7   1       31.26       27.04      2.30 o
  -2   7   1      112.59      116.99      2.31 o
  -1   7   1       10.87        9.15      1.07 o
   0   7   1      219.38      238.97      3.86 o
   1   7   1       64.79       56.10      1.55 o
   2   7   1        9.48        8.68      0.87 o
   3   7   1       84.79       85.70      1.84 o
   4   7   1       11.14        9.19      0.94 o
   5   7   1        2.66        4.40      0.71 o
   6   7   1        0.77        2.46      2.02 o
  -5   8   1       18.59       12.73      4.13 o
  -4   8   1        1.05        1.82      2.26 o
  -3   8   1        1.64        1.24      1.53 o
  -2   8   1       33.33       39.09      1.95 o
  -1   8   1       65.77       65.12      2.05 o
   0   8   1        2.11        1.33      0.83 o
   1   8   1       37.20       37.68      1.46 o
   2   8   1       19.47       17.83      0.91 o
   3   8   1       73.74       73.85      2.02 o
   4   8   1       35.08       31.37      2.64 o
   5   8   1        2.44        3.88      1.19 o
   6   8   1       11.51       11.74      2.57 o
  -5   9   1        1.81        0.54      3.57 o
  -4   9   1        5.72        0.37      3.13 o
  -3   9   1       13.77       14.15      3.12 o
  -2   9   1       14.28       14.28      1.60 o
  -1   9   1       74.79       71.45      2.36 o
   0   9   1        4.21        3.03      1.13 o
   1   9   1        4.33        2.61      0.82 o
   2   9   1       16.11       15.73      1.12 o
   3   9   1        0.00        0.23      0.93 o
   4   9   1        0.41       -0.31      0.86 o
   5   9   1       14.44       16.63      1.52 o
   6   9   1        5.57        7.12      1.67 o
  -4  10   1        1.52        0.11      3.59 o
  -3  10   1        5.19        3.53      2.43 o
  -2  10   1        0.33        0.94      1.46 o
  -1  10   1        3.96        2.95      1.56 o
   0  10   1        0.55        1.00      0.99 o
   1  10   1        6.57        6.94      1.19 o
   2  10   1        0.86        0.74      1.09 o
   3  10   1        5.26        4.82      1.18 o
   4  10   1        1.29        0.46      1.01 o
   5  10   1       11.51       14.82      1.62 o
  -4  11   1        3.49        2.05      4.08 o
  -3  11   1        1.59        4.04      2.65 o
  -2  11   1       19.04       15.54      2.14 o
  -1  11   1       31.79       35.51      2.26 o
   0  11   1       24.47       24.17      1.85 o
   1  11   1        0.88       -0.07      1.12 o
   2  11   1       10.60       11.30      1.69 o
   3  11   1        0.41        0.89      1.09 o
   4  11   1       14.02       16.86      1.71 o
   5  11   1        2.28        4.37      1.44 o
  -3  12   1        3.92        4.71      4.06 o
  -2  12   1        0.49        0.49      2.44 o
  -1  12   1       10.61       13.94      2.43 o
   0  12   1       76.05       76.98      3.43 o
   1  12   1       40.31       41.26      3.14 o
   2  12   1        1.21       -1.07      1.40 o
   3  12   1        1.04       -0.78      1.16 o
   4  12   1        0.09        0.60      1.25 o
   5  12   1        6.06       10.17      2.04 o
  -2  13   1        1.40        2.33      4.02 o
  -1  13   1        1.34        3.84      2.13 o
   0  13   1        1.25        2.34      1.67 o
   1  13   1        0.77       -1.88      1.88 o
   2  13   1        0.20       -0.32      1.52 o
   3  13   1       28.15       29.30      2.15 o
   4  13   1        2.51        5.83      2.19 o
  -1  14   1        3.78        4.16      2.61 o
   0  14   1       14.26       19.01      3.23 o
   1  14   1        1.80        1.30      2.08 o
   2  14   1        2.61        2.52      2.27 o
   3  14   1        0.11       -1.63      1.67 o
   1  15   1        0.07        2.22      3.25 o
  -2 -13   2        0.24        2.68      2.96 o
  -1 -13   2        0.18        0.52      2.94 o
   0 -13   2        0.22        3.12      2.64 o
   1 -13   2        0.92        0.59      2.50 o
  -4 -12   2        6.88       10.59      3.89 o
  -3 -12   2        0.68       -0.25      2.01 o
  -2 -12   2        3.05        0.21      2.20 o
  -1 -12   2        5.45        0.59      2.48 o
   0 -12   2        0.37       -1.39      1.69 o
   1 -12   2        0.95        3.46      2.34 o
   2 -12   2        0.25       -3.39      3.39 o
  -4 -11   2        1.19        0.92      1.53 o
  -3 -11   2        4.43       10.95      1.90 o
  -2 -11   2        0.01        1.58      1.23 o
  -1 -11   2        1.43        1.23      1.37 o
   0 -11   2        0.00       -0.85      1.57 o
   1 -11   2        3.16        2.33      2.20 o
   2 -11   2        2.10        0.79      3.82 o
   3 -11   2        0.27        1.88      4.08 o
  -5 -10   2        2.70        2.18      1.69 o
  -4 -10   2        2.58        4.48      1.66 o
  -3 -10   2        0.68        0.21      1.07 o
  -2 -10   2       72.87       60.39      2.62 o
  -1 -10   2        9.65       10.55      2.21 o
   0 -10   2       11.57       10.57      1.60 o
   1 -10   2        4.88        5.10      1.77 o
   2 -10   2        1.12        6.68      1.97 o
   3 -10   2       14.54        9.57      2.96 o
   4 -10   2        1.14        3.90      3.00 o
  -5  -9   2       20.05       20.41      1.82 o
  -4  -9   2        0.10        0.12      1.22 o
  -3  -9   2        1.61        2.43      1.11 o
  -2  -9   2        4.11        3.49      1.08 o
  -1  -9   2        7.93        8.82      1.38 o
   0  -9   2       24.72       27.37      1.90 o
   1  -9   2       35.12       35.94      1.98 o
   2  -9   2       22.71       24.20      2.91 o
   3  -9   2        6.51        6.03      2.58 o
   4  -9   2        1.56        1.36      2.52 o
  -6  -8   2       15.62       27.78      4.49 o
  -5  -8   2        0.49       -0.54      1.09 o
  -4  -8   2        6.77        4.76      1.07 o
  -3  -8   2       87.70       70.18      3.76 o
  -2  -8   2       30.31       27.33      1.39 o
  -1  -8   2       93.63       87.26      3.31 o
   0  -8   2       43.77       49.98      1.98 o
   1  -8   2        3.29        5.05      1.07 o
   2  -8   2       29.14       30.83      1.84 o
   3  -8   2        6.27        6.01      1.99 o
   4  -8   2        0.60        2.82      2.39 o
   5  -8   2        0.25       -1.75      2.47 o
  -6  -7   2        7.97       13.34      2.32 o
  -5  -7   2        2.50        1.70      1.06 o
  -4  -7   2       28.38       20.97      1.35 o
  -3  -7   2        0.74        1.20      0.80 o
  -2  -7   2        0.94        1.04      0.64 o
  -1  -7   2      142.42      139.01      3.16 o
   0  -7   2      290.40      299.46      4.49 o
   1  -7   2       22.75       22.69      1.47 o
   2  -7   2       10.43        9.23      1.15 o
   3  -7   2        4.39        2.63      1.44 o
   4  -7   2       10.74        4.31      2.41 o
   5  -7   2        1.58        2.64      2.53 o
  -6  -6   2        5.05        6.03      1.36 o
  -5  -6   2        0.72       -0.77      0.77 o
  -4  -6   2        5.91        5.70      0.66 o
  -3  -6   2       47.00       45.45      1.30 o
  -2  -6   2        0.02        0.06      0.55 o
  -1  -6   2       44.93       41.73      1.28 o
   0  -6   2       51.76       47.35      1.63 o
   1  -6   2      117.36      101.86      2.84 o
   2  -6   2       43.23       45.47      1.43 o
   3  -6   2        3.66        3.44      1.17 o
   4  -6   2        5.88        6.34      2.24 o
   5  -6   2       10.81        9.86      2.67 o
  -6  -5   2        0.05       -1.31      1.31 o
  -5  -5   2       21.57       22.12      1.46 o
  -4  -5   2        1.38       -0.47      0.61 o
  -3  -5   2        0.67        0.59      0.56 o
  -2  -5   2       57.90       61.58      1.38 o
  -1  -5   2      729.88      787.45      7.90 o
   0  -5   2       82.04       95.27      1.86 o
   1  -5   2        2.00        1.33      0.61 o
   2  -5   2       45.95       46.83      2.39 o
   3  -5   2       13.11       10.89      1.18 o
   4  -5   2        7.71        4.80      1.84 o
   5  -5   2        0.10       -0.71      1.91 o
   6  -5   2        1.01        0.51      2.42 o
  -6  -4   2        0.52       -0.88      0.88 o
  -5  -4   2       19.38       20.49      1.15 o
  -4  -4   2       11.93       11.92      0.94 o
  -3  -4   2        1.48        2.07      0.46 o
  -2  -4   2      256.37      233.34      3.15 o
  -1  -4   2       51.26       53.28      1.12 o
   0  -4   2      358.02      345.71      3.90 o
   1  -4   2       30.35       32.58      1.06 o
   2  -4   2      245.77      255.54      3.09 o
   3  -4   2       35.08       34.56      1.56 o
   4  -4   2       40.76       43.07      2.51 o
   5  -4   2       18.08       19.83      2.74 o
   6  -4   2        2.94        1.34      6.95 o
  -5  -3   2      134.09      135.21      4.32 o
  -4  -3   2        0.91        1.06      0.40 o
  -3  -3   2       54.42       58.41      1.05 o
  -2  -3   2     2799.86     3028.98     27.50 o
  -1  -3   2     1362.39     1377.41     12.16 o
   0  -3   2      548.02      564.27      4.95 o
   1  -3   2      271.95      255.61      3.04 o
   2  -3   2      149.74      156.89      2.39 o
   3  -3   2        0.93        0.77      0.59 o
   4  -3   2        3.02        1.16      1.03 o
   5  -3   2       17.00       18.11      1.88 o
   6  -3   2        0.01       -0.19      2.46 o
  -5  -2   2       72.14       79.06      6.03 o
  -4  -2   2       26.06       29.04      1.44 o
  -3  -2   2       13.35       15.21      1.35 o
  -2  -2   2       97.63       95.68      1.41 o
  -1  -2   2        0.08       -0.28      0.30 o
   0  -2   2      384.70      366.99      3.31 o
   1  -2   2      131.24      131.75      1.82 o
   2  -2   2      214.25      210.91      2.70 o
   3  -2   2       11.67       13.06      0.73 o
   4  -2   2       12.04       15.98      1.00 o
   5  -2   2       15.10       15.46      1.38 o
   6  -2   2        0.91        0.78      2.29 o
  -7  -1   2        0.13        0.89      1.56 o
  -4  -1   2       41.96       41.72      2.51 o
  -3  -1   2       86.44       91.04      1.90 o
  -2  -1   2       27.90       34.00      0.59 o
  -1  -1   2       97.70       99.49      1.35 o
   0  -1   2      141.69      134.46      1.33 o
   1  -1   2     1632.06     1597.90     11.72 o
   2  -1   2      187.59      179.19      2.48 o
   3  -1   2       70.15       70.90      1.25 o
   4  -1   2       69.12       62.08      1.49 o
   5  -1   2        2.02        3.76      0.99 o
   6  -1   2       10.34       10.78      2.59 o
  -6   0   2       13.68       13.30      1.24 o
  -5   0   2       42.15       43.47      2.25 o
  -4   0   2        2.00        2.38      1.11 o
  -3   0   2      242.96      225.95      3.74 o
  -2   0   2      105.14      105.42      1.45 o
  -1   0   2       67.83       77.26      0.91 o
   0   0   2     2885.28     2777.10     25.09 o
   1   0   2      337.37      325.54      2.70 o
   2   0   2       68.89       67.86      1.03 o
   3   0   2        2.24        1.97      0.40 o
   4   0   2        4.86        3.62      0.67 o
   5   0   2        7.18        5.25      0.93 o
   6   0   2        0.01       -0.98      1.09 o
   7   0   2        0.95        1.21      2.25 o
  -6   1   2        0.03        0.25      0.86 o
  -5   1   2       17.70       15.26      1.24 o
  -4   1   2       17.42       16.12      0.80 o
  -3   1   2       49.05       48.68      1.33 o
  -2   1   2       56.24       55.29      0.96 o
  -1   1   2       43.14       37.53      0.64 o
   0   1   2       23.79       31.90      0.55 o
   1   1   2     1228.14     1225.93      8.98 o
   2   1   2       12.85       14.04      0.50 o
   3   1   2      401.42      423.67      6.70 o
   4   1   2       71.83       84.40      1.82 o
   5   1   2        1.86        1.55      0.84 o
   6   1   2       33.69       36.49      3.94 o
   7   1   2        3.74        6.66      2.10 o
  -6   2   2        2.85        4.06      2.12 o
  -5   2   2        2.56        0.77      1.04 o
  -4   2   2        0.72       -0.12      0.71 o
  -3   2   2       11.30       12.12      0.52 o
  -2   2   2      113.54      124.09      1.79 o
  -1   2   2    21831.13    21337.31    189.93 o
   0   2   2     5519.91     5374.51     45.29 o
   1   2   2        0.07        0.08      0.22 o
   2   2   2      117.39      132.62      1.80 o
   3   2   2      549.09      555.64      6.66 o
   4   2   2        2.05        1.74      0.39 o
   5   2   2        1.28        4.00      2.68 o
   6   2   2        5.94       -1.10      2.55 o
  -6   3   2       14.66       17.50      2.96 o
  -5   3   2       23.03       24.84      3.46 o
  -4   3   2       20.01       20.73      1.32 o
  -3   3   2       42.50       44.18      1.07 o
  -2   3   2      410.34      378.68      4.48 o
  -1   3   2      564.92      567.99      5.55 o
   0   3   2        0.02       -0.35      0.35 o
   1   3   2       52.93       47.91      0.79 o
   2   3   2      178.50      197.36      1.90 o
   3   3   2        1.64        1.84      0.80 o
   4   3   2        1.17        1.32      0.69 o
   5   3   2        4.15        7.02      2.92 o
   6   3   2       19.25       17.57      4.11 o
   7   3   2        5.75        2.53      3.39 o
  -6   4   2        3.59        4.84      2.90 o
  -5   4   2        0.48        6.03      2.46 o
  -4   4   2       27.97       33.08      1.71 o
  -3   4   2       39.93       38.91      1.45 o
  -2   4   2     1318.22     1252.97     12.53 o
  -1   4   2      152.98      176.85      2.40 o
   0   4   2      143.47      138.40      1.75 o
   1   4   2        0.44       -0.15      0.35 o
   2   4   2       55.31       82.87      1.40 o
   3   4   2       56.36       57.65      1.87 o
   4   4   2       57.07       57.02      2.39 o
   5   4   2       56.36       63.50      5.53 o
   6   4   2        6.58        7.50      3.46 o
   7   4   2        4.44        7.76      4.17 o
  -6   5   2        0.01       -0.43      2.72 o
  -5   5   2        0.85        5.90      2.74 o
  -4   5   2       53.15       54.49      4.54 o
  -3   5   2        0.05       -0.63      0.63 o
  -2   5   2        5.68        4.76      0.66 o
  -1   5   2      230.86      215.11      2.90 o
   0   5   2        0.10       -0.32      0.42 o
   1   5   2      492.11      512.37      5.46 o
   2   5   2      142.39      145.43      2.19 o
   3   5   2       22.23       25.61      0.85 o
   4   5   2       28.66       28.43      0.95 o
   5   5   2      119.46      112.28      2.80 o
   6   5   2        3.24       -0.52      3.00 o
   7   5   2        0.85        0.45      3.31 o
  -6   6   2        0.43       -2.42      2.90 o
  -5   6   2        0.01        5.32      2.92 o
  -4   6   2       22.98       21.80      3.59 o
  -3   6   2       50.02       48.06      1.70 o
  -2   6   2      112.68      135.55      2.11 o
  -1   6   2       85.25       78.30      1.57 o
   0   6   2       74.81       77.79      1.60 o
   1   6   2        0.86       -0.47      0.47 o
   2   6   2      109.56      115.27      2.70 o
   3   6   2        1.32        1.21      0.78 o
   4   6   2      647.68      639.47      7.87 o
   5   6   2       82.47       83.24      2.11 o
   6   6   2        0.04       -0.08      0.84 o
  -5   7   2       15.65       19.27      4.04 o
  -4   7   2        2.58       -1.30      2.66 o
  -3   7   2        4.39        4.56      1.51 o
  -2   7   2        4.97        4.17      0.80 o
  -1   7   2        0.09        0.36      0.65 o
   0   7   2      288.62      301.26      5.41 o
   1   7   2       91.71       99.04      3.40 o
   2   7   2       46.85       43.65      1.43 o
   3   7   2      218.32      204.95      3.35 o
   4   7   2       44.34       43.78      1.32 o
   5   7   2        0.72        0.52      0.59 o
   6   7   2        1.02        2.34      0.99 o
  -5   8   2       19.88       14.52      4.36 o
  -4   8   2        4.52        6.07      3.37 o
  -3   8   2        2.70       -0.19      1.79 o
  -2   8   2       43.61       41.84      1.89 o
  -1   8   2       18.33       17.84      1.16 o
   0   8   2       13.49        9.40      1.02 o
   1   8   2        0.08        0.33      0.63 o
   2   8   2        2.55        2.04      1.02 o
   3   8   2      706.31      665.83      8.57 o
   4   8   2       47.35       47.65      1.56 o
   5   8   2        0.60        0.73      0.92 o
   6   8   2        0.74        0.45      2.40 o
  -5   9   2        4.99        2.55      3.91 o
  -4   9   2        1.07       -0.06      3.05 o
  -3   9   2        2.66        5.87      2.55 o
  -2   9   2        8.97        8.85      1.43 o
  -1   9   2      100.48      104.29      2.71 o
   0   9   2        4.95        2.97      0.90 o
   1   9   2       12.54        9.44      1.48 o
   2   9   2       17.13       17.08      1.47 o
   3   9   2        3.02        3.90      1.00 o
   4   9   2        0.05        0.39      0.83 o
   5   9   2        0.68        0.31      1.00 o
   6   9   2        6.67        7.47      1.61 o
  -4  10   2        0.01       -0.02      3.44 o
  -3  10   2        0.05       -2.07      2.96 o
  -2  10   2        3.81        1.00      1.44 o
  -1  10   2        7.59        5.62      1.32 o
   0  10   2        2.59        2.15      1.44 o
   1  10   2        9.20        9.63      1.52 o
   2  10   2       41.26       36.21      3.10 o
   3  10   2       32.33       28.64      1.69 o
   4  10   2        0.92        0.64      0.99 o
   5  10   2       20.49       24.29      1.83 o
   6  10   2       27.37       35.63      2.00 o
  -4  11   2        0.47       -1.56      3.63 o
  -3  11   2        0.09       -2.90      3.20 o
  -2  11   2       12.56       15.47      2.94 o
  -1  11   2       21.77       18.64      3.01 o
   0  11   2       24.18       29.01      1.89 o
   1  11   2        0.55       -0.26      1.26 o
   2  11   2        3.32        3.25      1.40 o
   3  11   2        0.27        0.88      1.11 o
   4  11   2        6.35        4.21      1.24 o
   5  11   2       14.49       14.57      1.75 o
  -3  12   2        0.05       -1.19      3.74 o
  -2  12   2        0.20       -3.07      3.13 o
  -1  12   2        0.39       -0.42      1.59 o
   0  12   2       17.30       20.47      2.67 o
   1  12   2        1.13        1.40      1.47 o
   2  12   2        2.75        2.12      1.46 o
   3  12   2        0.01       -1.03      1.16 o
   4  12   2        3.15        3.02      1.30 o
   5  12   2        1.40        0.77      1.45 o
  -2  13   2        2.36        3.52      4.21 o
  -1  13   2        2.77        6.73      2.95 o
   0  13   2        2.17        1.02      2.09 o
   1  13   2        3.63        3.46      1.91 o
   2  13   2        5.35        5.55      1.74 o
   3  13   2        1.42        2.90      1.40 o
   4  13   2       32.36       45.72      2.44 o
  -1  14   2        3.78        6.40      3.98 o
   0  14   2        0.41       -0.30      2.46 o
   1  14   2        0.09        1.46      2.15 o
   2  14   2        1.90        4.91      1.90 o
   3  14   2        2.25        0.91      1.72 o
   0  15   2        3.75        7.37      4.95 o
   1  15   2        0.63        1.82      3.13 o
   2  15   2        3.57       13.39      3.57 o
  -1 -13   3        1.05        0.17      3.28 o
   0 -13   3        0.16        0.76      4.97 o
  -3 -12   3        0.00        3.10      2.34 o
  -2 -12   3       15.49       21.27      4.09 o
  -1 -12   3        6.45        9.49      2.67 o
   0 -12   3        0.91        0.53      1.96 o
   1 -12   3        0.47        2.52      2.37 o
   2 -12   3        0.14       -0.78      4.08 o
  -4 -11   3        3.32        4.96      2.19 o
  -3 -11   3        0.06        0.59      1.62 o
  -2 -11   3        1.48       -0.68      1.55 o
  -1 -11   3        1.59        0.71      1.45 o
   0 -11   3        1.22       -0.10      2.11 o
   1 -11   3        0.00        0.14      2.04 o
   2 -11   3       11.78       11.55      3.45 o
   3 -11   3       10.88       10.89      4.99 o
  -4 -10   3        0.27       -1.31      1.34 o
  -3 -10   3        5.38        2.90      1.58 o
  -2 -10   3        2.52       -1.03      1.48 o
  -1 -10   3        3.73        2.40      1.42 o
   0 -10   3        7.81        8.73      2.02 o
   1 -10   3        0.32       -0.20      1.42 o
   2 -10   3       12.63        3.71      2.73 o
   3 -10   3        7.03        3.34      2.97 o
  -5  -9   3        4.21        2.66      1.66 o
  -4  -9   3        0.85       -1.43      1.43 o
  -3  -9   3       18.30       19.69      1.72 o
  -2  -9   3        2.82       -0.08      0.93 o
  -1  -9   3        5.51        2.91      1.76 o
   0  -9   3       34.99       40.63      2.05 o
   1  -9   3       60.18       67.37      2.58 o
   2  -9   3       90.18      106.43      3.70 o
   3  -9   3       15.01       15.11      2.62 o
   4  -9   3        0.09       -0.39      2.64 o
  -5  -8   3        1.13        1.12      1.44 o
  -4  -8   3        5.70        3.08      1.38 o
  -3  -8   3        1.85        1.59      1.03 o
  -2  -8   3       88.96       73.02      2.18 o
  -1  -8   3       39.81       35.05      1.74 o
   0  -8   3        3.51        2.05      1.06 o
   1  -8   3       25.25       23.80      2.00 o
   2  -8   3       85.30       93.55      3.26 o
   3  -8   3        1.79        2.48      1.84 o
   4  -8   3        0.50        1.64      2.90 o
  -6  -7   3        4.19        4.06      1.63 o
  -5  -7   3        2.03        2.57      1.16 o
  -4  -7   3       10.52        7.35      1.11 o
  -3  -7   3        0.96        0.11      0.82 o
  -2  -7   3        1.51        1.40      0.81 o
  -1  -7   3       27.88       27.63      1.36 o
   0  -7   3       41.50       35.74      1.66 o
   1  -7   3       17.52       17.51      1.28 o
   2  -7   3        0.11       -0.47      1.03 o
   3  -7   3        8.51        8.26      1.70 o
   4  -7   3        3.27        0.99      2.64 o
   5  -7   3        0.22        1.81      4.75 o
  -6  -6   3        1.85        3.70      1.44 o
  -5  -6   3       12.31        9.82      1.45 o
  -4  -6   3       30.05       24.34      1.31 o
  -3  -6   3       30.69       28.63      1.22 o
  -2  -6   3       33.31       33.65      1.47 o
  -1  -6   3       55.10       63.77      1.66 o
   0  -6   3        5.69        7.49      0.98 o
   1  -6   3      126.94      130.63      2.93 o
   2  -6   3        0.12        0.60      0.85 o
   3  -6   3       20.50       20.35      1.68 o
   4  -6   3       11.71        5.88      1.91 o
   5  -6   3        0.24       -2.10      2.10 o
  -6  -5   3        0.01       -0.79      1.16 o
  -5  -5   3       60.58       62.64      1.84 o
  -4  -5   3        7.03        5.86      0.63 o
  -3  -5   3        0.39        0.61      0.61 o
  -2  -5   3       38.79       45.71      1.30 o
  -1  -5   3      118.95      124.58      2.18 o
   0  -5   3       48.36       55.94      1.76 o
   1  -5   3       83.16       76.50      1.94 o
   2  -5   3       10.34       11.26      0.87 o
   3  -5   3       17.77       16.33      1.46 o
   4  -5   3       17.84       20.19      2.22 o
   5  -5   3        0.03       -1.62      1.62 o
   6  -5   3        4.04        6.10      3.85 o
  -6  -4   3        1.00        0.70      1.11 o
  -5  -4   3       12.98       12.35      0.90 o
  -4  -4   3       10.66       10.18      0.92 o
  -3  -4   3        3.79        3.65      0.55 o
  -2  -4   3        8.91        9.20      0.69 o
  -1  -4   3      202.91      198.66      2.53 o
   0  -4   3       22.68       20.58      0.89 o
   1  -4   3      159.05      162.76      2.57 o
   2  -4   3      249.01      265.25      3.89 o
   3  -4   3      170.71      180.85      3.19 o
   4  -4   3       95.69       95.45      3.73 o
   5  -4   3       30.62       27.85      2.47 o
   6  -4   3       18.99       19.94      6.50 o
  -6  -3   3       65.99       68.63      2.70 o
  -5  -3   3        0.81        0.77      0.78 o
  -4  -3   3        2.32        1.77      0.60 o
  -3  -3   3       67.16       66.60      1.28 o
  -2  -3   3       22.53       26.25      0.92 o
  -1  -3   3      467.99      461.53      4.79 o
   0  -3   3       63.90       63.20      1.24 o
   1  -3   3        0.01       -0.55      0.55 o
   2  -3   3        0.02        0.36      0.57 o
   3  -3   3        8.23        8.60      0.81 o
   4  -3   3        0.85       -0.15      1.21 o
   5  -3   3        6.95        5.50      1.68 o
   6  -3   3        7.62        9.14      2.47 o
  -6  -2   3        8.18        8.36      1.21 o
  -5  -2   3       19.43       18.92      1.11 o
  -4  -2   3        3.84        4.56      0.57 o
  -3  -2   3      235.36      220.47      2.64 o
  -2  -2   3       55.75       57.44      1.39 o
  -1  -2   3       26.10       27.69      0.70 o
   0  -2   3        0.63       -0.20      0.38 o
   1  -2   3        1.32       -0.07      0.64 o
   2  -2   3      276.15      291.20      3.58 o
   3  -2   3        5.29        6.09      0.82 o
   4  -2   3        8.90        9.35      1.11 o
   5  -2   3       21.10       18.93      1.86 o
   6  -2   3        9.03       11.33      2.40 o
  -6  -1   3       36.09       35.35      1.93 o
  -5  -1   3       18.34       16.97      1.00 o
  -4  -1   3      118.22      110.22      1.89 o
  -3  -1   3      603.11      623.58      6.36 o
  -2  -1   3       81.31       71.41      1.06 o
  -1  -1   3       24.45       23.10      0.57 o
   0  -1   3       70.54       71.02      1.14 o
   1  -1   3       70.45       65.81      1.13 o
   2  -1   3       11.18        8.83      0.52 o
   3  -1   3       66.32       66.70      1.41 o
   4  -1   3       10.17       10.15      0.84 o
   5  -1   3        0.43        0.13      0.91 o
   6  -1   3        5.83        8.15      4.27 o
  -6   0   3        1.42        1.38      1.06 o
  -5   0   3        0.04       -0.56      0.65 o
  -4   0   3       54.56       50.88      1.28 o
  -3   0   3       17.70       21.48      0.57 o
  -2   0   3      244.09      261.22      2.76 o
  -1   0   3      166.72      168.35      1.75 o
   0   0   3      834.96      820.68      7.03 o
   1   0   3      351.74      304.54      2.66 o
   2   0   3        9.18       11.13      0.65 o
   3   0   3       23.09       23.38      0.79 o
   4   0   3        2.27        2.10      0.62 o
   5   0   3        9.90        9.75      0.98 o
   6   0   3       14.92       15.58      2.55 o
  -6   1   3       12.84       12.43      1.60 o
  -5   1   3        5.92        5.89      0.91 o
  -4   1   3       59.18       63.54      1.96 o
  -3   1   3        7.41        7.69      0.48 o
  -2   1   3       26.34       27.16      0.72 o
  -1   1   3     1012.82     1006.59      9.36 o
   0   1   3      121.61      115.08      1.33 o
   1   1   3       84.46       81.51      0.98 o
   2   1   3       16.29       22.34      0.70 o
   3   1   3        8.40       12.44      0.72 o
   4   1   3      113.73      122.29      1.96 o
   5   1   3       88.82       89.43      2.61 o
   6   1   3       45.33       46.36      2.14 o
   7   1   3       22.15       19.94      2.85 o
  -6   2   3        7.29        8.66      2.38 o
  -5   2   3        0.09       -1.01      1.01 o
  -4   2   3       50.06       51.46      1.45 o
  -3   2   3       35.41       37.29      0.89 o
  -2   2   3      415.73      420.61      4.80 o
  -1   2   3        7.35       10.24      0.51 o
   0   2   3     1740.20     1769.44     16.05 o
   1   2   3       37.97       37.03      0.66 o
   2   2   3       69.84       71.18      1.08 o
   3   2   3       63.08       69.33      1.11 o
   4   2   3        4.14        5.28      0.81 o
   5   2   3        9.68        9.86      1.20 o
   6   2   3       14.38       13.39      1.29 o
   7   2   3        2.66        2.79      1.82 o
  -6   3   3        6.35        5.77      2.55 o
  -5   3   3        4.66        1.84      1.28 o
  -4   3   3        0.10       -0.23      0.55 o
  -3   3   3        6.06        7.43      0.72 o
  -2   3   3        9.58        5.08      0.55 o
  -1   3   3       85.96       83.23      1.33 o
   0   3   3      187.92      216.28      2.32 o
   1   3   3        5.28        5.42      0.44 o
   2   3   3       13.15       14.97      0.52 o
   3   3   3       67.63       67.81      1.29 o
   4   3   3       71.58       72.33      1.77 o
   5   3   3        0.32        0.02      0.85 o
   6   3   3       54.35       51.97      5.94 o
   7   3   3        3.88        1.84      4.46 o
  -6   4   3        1.05        2.14      2.61 o
  -5   4   3        0.09        0.52      2.07 o
  -4   4   3        1.24       -0.75      0.75 o
  -3   4   3      239.17      260.09      3.57 o
  -2   4   3     1890.75     1917.18     20.15 o
  -1   4   3      314.25      280.72      3.40 o
   0   4   3      366.48      351.03      3.54 o
   1   4   3       27.32       26.14      1.00 o
   2   4   3      207.76      221.94      2.48 o
   3   4   3      119.87      117.55      1.72 o
   4   4   3       53.33       52.09      2.77 o
   5   4   3       21.97       21.01      1.61 o
   6   4   3       18.47       17.24      4.13 o
   7   4   3        0.94        3.35      3.76 o
  -6   5   3        5.65        4.11      2.87 o
  -5   5   3        5.21        2.90      2.61 o
  -4   5   3        4.30        0.76      2.36 o
  -3   5   3       17.67       14.01      0.86 o
  -2   5   3       15.03       17.38      0.80 o
  -1   5   3      151.24      163.15      2.42 o
   0   5   3       13.36       11.90      0.66 o
   1   5   3      119.65      128.68      1.86 o
   2   5   3      139.19      150.12      2.87 o
   3   5   3       62.72       63.00      1.23 o
   4   5   3       84.05       83.13      1.71 o
   5   5   3      172.76      175.48      3.19 o
   6   5   3       14.60       17.96      4.43 o
   7   5   3        4.58        2.61      3.65 o
  -6   6   3        0.26       -0.89      3.09 o
  -5   6   3        8.02        5.73      3.00 o
  -4   6   3        3.73       -0.41      2.40 o
  -3   6   3      262.08      247.93      4.08 o
  -2   6   3        0.53        0.70      0.59 o
  -1   6   3       76.00       76.44      1.64 o
   0   6   3       44.34       50.44      1.54 o
   1   6   3       99.97      109.10      2.75 o
   2   6   3       81.69       74.81      1.85 o
   3   6   3      146.16      145.92      2.95 o
   4   6   3       24.17       21.09      1.08 o
   5   6   3      242.14      240.15      4.34 o
   6   6   3        0.21       -0.25      0.91 o
   7   6   3        2.98        3.19      1.35 o
  -5   7   3        1.50        0.56      2.85 o
  -4   7   3        9.26       13.92      3.57 o
  -3   7   3        8.89       10.09      1.67 o
  -2   7   3       12.08       14.65      0.96 o
  -1   7   3       67.65       66.80      1.64 o
   0   7   3      127.05      119.89      2.47 o
   1   7   3      549.03      515.70      7.41 o
   2   7   3        5.81        7.24      0.88 o
   3   7   3       27.42       25.81      1.14 o
   4   7   3        7.61        6.41      0.73 o
   5   7   3        9.46        8.66      0.76 o
   6   7   3        6.14        7.33      1.82 o
  -5   8   3        0.02        2.83      3.26 o
  -4   8   3       23.84       17.70      3.91 o
  -3   8   3       24.02       20.43      2.64 o
  -2   8   3       71.49       77.73      2.15 o
  -1   8   3        0.12        0.80      0.80 o
   0   8   3        0.00        0.58      0.83 o
   1   8   3        4.03        1.85      0.92 o
   2   8   3      173.53      173.11      3.42 o
   3   8   3       47.66       48.48      1.64 o
   4   8   3       75.77       76.34      1.93 o
   5   8   3        6.55        8.47      1.11 o
   6   8   3        0.27        1.37      1.15 o
  -5   9   3        5.59        5.29      3.95 o
  -4   9   3        5.03        4.30      3.24 o
  -3   9   3        4.00        4.81      2.17 o
  -2   9   3        5.84        6.05      1.29 o
  -1   9   3       16.06       12.51      1.34 o
   0   9   3        6.07        6.28      1.09 o
   1   9   3       14.94       16.41      1.35 o
   2   9   3       15.97       17.84      1.37 o
   3   9   3       67.78       68.09      2.26 o
   4   9   3        7.97        8.27      1.06 o
   5   9   3       24.86       25.81      1.67 o
   6   9   3        1.15        1.25      1.29 o
  -4  10   3        0.03        2.40      3.41 o
  -3  10   3        1.86        4.41      3.20 o
  -2  10   3       18.45       18.67      2.28 o
  -1  10   3       16.78       21.30      1.65 o
   0  10   3        7.84        7.42      1.23 o
   1  10   3       27.95       26.12      1.87 o
   2  10   3      295.33      286.06      5.87 o
   3  10   3       45.76       45.87      2.52 o
   4  10   3        7.21        8.88      1.22 o
   5  10   3       15.60       16.95      2.11 o
   6  10   3       17.15       22.16      2.13 o
  -4  11   3        0.33       -1.79      3.65 o
  -3  11   3        3.72        3.72      3.72 o
  -2  11   3       24.35       23.02      2.80 o
  -1  11   3        0.14       -1.36      1.36 o
   0  11   3        0.17       -1.17      1.17 o
   1  11   3        1.42        0.28      1.22 o
   2  11   3        7.96       12.98      1.65 o
   3  11   3        0.54       -0.95      0.95 o
   4  11   3        0.17        0.51      1.06 o
   5  11   3        0.69        0.43      1.23 o
  -3  12   3        0.09       -3.54      3.54 o
  -2  12   3        0.48        0.30      2.45 o
  -1  12   3        8.74        6.65      2.22 o
   0  12   3        0.60       -1.27      1.66 o
   1  12   3       49.15       45.25      2.60 o
   2  12   3        9.82       12.28      1.78 o
   3  12   3       14.60       15.27      1.62 o
   4  12   3        2.37        1.79      1.26 o
   5  12   3        3.52        4.68      1.29 o
  -2  13   3       12.88       10.05      4.84 o
  -1  13   3       23.10       22.65      3.46 o
   0  13   3        4.94       10.28      2.36 o
   1  13   3        1.40        3.33      1.64 o
   2  13   3        0.38        0.79      1.44 o
   3  13   3        1.23        0.42      1.29 o
   4  13   3        0.09       -0.21      1.31 o
  -1  14   3       17.22       16.66      5.90 o
   0  14   3        2.23        1.65      2.51 o
   1  14   3        0.57        1.63      2.05 o
   2  14   3        3.09        5.98      1.91 o
   3  14   3        0.13       -0.15      1.39 o
   4  14   3        0.95        3.04      1.82 o
  -1  15   3        4.85        2.18      4.58 o
   0  15   3        0.19        3.38      4.52 o
   1  15   3        0.44       -1.95      3.07 o
   2  15   3        3.14        0.73      2.90 o
   3  15   3        9.22       13.72      2.30 o
  -2 -12   4        2.23        0.80      4.83 o
  -1 -12   4       11.03       11.67      3.71 o
   0 -12   4        0.34       -2.24      2.24 o
   1 -12   4        4.65        2.60      3.05 o
  -3 -11   4        0.62       -1.39      2.06 o
  -2 -11   4        2.32        2.66      1.89 o
  -1 -11   4        0.69        0.09      2.07 o
   0 -11   4        1.99        0.05      1.89 o
   1 -11   4        3.34       -2.22      2.22 o
   2 -11   4        9.32        9.55      4.54 o
  -4 -10   4        0.05        1.26      1.64 o
  -3 -10   4        9.09       11.31      1.97 o
  -2 -10   4        0.17        0.17      1.63 o
  -1 -10   4        1.85        3.41      1.50 o
   0 -10   4        3.13        5.32      1.67 o
   1 -10   4        6.60        3.40      1.86 o
   2 -10   4        0.09        2.83      2.32 o
   3 -10   4        4.92        2.18      4.43 o
  -5  -9   4        0.94        4.42      1.89 o
  -4  -9   4        0.19        1.91      1.52 o
  -3  -9   4        1.02        0.19      1.39 o
  -2  -9   4        3.05        2.97      1.36 o
  -1  -9   4        3.30        2.45      1.22 o
   0  -9   4        0.18        1.08      1.25 o
   1  -9   4       60.00       61.00      2.89 o
   2  -9   4        0.10       -0.43      1.47 o
   3  -9   4       16.69       16.07      2.69 o
   4  -9   4        1.07       -2.66      2.66 o
  -5  -8   4        1.87        4.01      1.66 o
  -4  -8   4        3.84        4.82      1.45 o
  -3  -8   4       40.77       35.94      2.26 o
  -2  -8   4        3.58        3.69      1.01 o
  -1  -8   4       48.07       46.56      2.21 o
   0  -8   4       25.66       25.32      1.72 o
   1  -8   4        4.99        5.14      1.35 o
   2  -8   4        1.89        0.97      1.40 o
   3  -8   4        0.19        1.94      1.90 o
   4  -8   4        1.92        2.88      2.23 o
  -5  -7   4        0.21        0.30      1.38 o
  -4  -7   4       12.10       12.62      1.30 o
  -3  -7   4       22.92       20.33      1.44 o
  -2  -7   4        5.23        3.80      0.93 o
  -1  -7   4       99.48       99.20      3.98 o
   0  -7   4      522.27      523.86      7.68 o
   1  -7   4       67.97       71.39      2.42 o
   2  -7   4        0.79        1.99      1.21 o
   3  -7   4        0.56       -1.56      1.56 o
   4  -7   4        0.01        2.07      1.97 o
   5  -7   4        0.19       -0.43      2.55 o
  -6  -6   4        0.41        3.17      1.80 o
  -5  -6   4        0.04        0.75      1.12 o
  -4  -6   4       48.16       43.11      1.78 o
  -3  -6   4       19.17       12.59      1.60 o
  -2  -6   4       48.55       51.70      1.70 o
  -1  -6   4        0.63       -0.18      0.61 o
   0  -6   4        0.18       -0.23      0.88 o
   1  -6   4       18.28       19.05      1.38 o
   2  -6   4       14.80       16.10      1.56 o
   3  -6   4        6.70        9.03      1.70 o
   4  -6   4        3.16        2.61      1.79 o
   5  -6   4        0.91        2.85      1.95 o
  -6  -5   4        0.51        1.34      1.49 o
  -5  -5   4        0.06        1.38      1.03 o
  -4  -5   4        2.22        2.72      1.54 o
  -3  -5   4        6.25        4.91      0.84 o
  -2  -5   4        0.08       -0.56      0.56 o
  -1  -5   4        0.36        0.62      0.55 o
   0  -5   4       15.37       16.25      1.42 o
   1  -5   4        6.89        8.51      1.24 o
   2  -5   4       25.55       23.94      1.43 o
   3  -5   4        0.52        1.06      1.07 o
   4  -5   4       28.82       26.78      2.45 o
   5  -5   4        0.18       -1.68      1.68 o
  -6  -4   4        0.00        1.36      2.10 o
  -5  -4   4        0.01       -0.74      0.74 o
  -4  -4   4       29.95       31.36      1.09 o
  -3  -4   4        0.45        0.86      0.53 o
  -2  -4   4      144.23      147.03      2.47 o
  -1  -4   4       63.83       66.72      1.35 o
   0  -4   4       27.43       27.37      1.27 o
   1  -4   4        0.61       -0.11      0.73 o
   2  -4   4      145.97      154.40      3.13 o
   3  -4   4        2.73        2.71      1.37 o
   4  -4   4       71.03       65.73      4.00 o
   5  -4   4        1.25        1.98      2.40 o
   6  -4   4        0.90       -0.51      2.36 o
  -6  -3   4        1.79        0.07      1.28 o
  -5  -3   4        0.55        0.46      0.65 o
  -4  -3   4        8.34        7.31      0.88 o
  -3  -3   4        1.28        1.16      0.49 o
  -2  -3   4        7.23        2.26      0.79 o
  -1  -3   4       11.33       12.48      0.80 o
   0  -3   4      421.30      411.64      4.49 o
   1  -3   4      138.97      162.03      2.71 o
   2  -3   4       13.03       10.96      0.84 o
   3  -3   4        0.12       -0.71      0.71 o
   4  -3   4        1.09       -0.86      1.27 o
   5  -3   4        3.01        2.03      1.62 o
   6  -3   4        2.65        2.00      1.78 o
  -6  -2   4        3.63        2.40      1.26 o
  -5  -2   4        0.00        0.49      0.90 o
  -4  -2   4        0.39       -0.68      0.68 o
  -3  -2   4       11.54       13.61      0.63 o
  -2  -2   4      436.98      458.87      4.78 o
  -1  -2   4      117.33      105.67      1.65 o
   0  -2   4      270.87      292.42      4.52 o
   1  -2   4     3286.61     3355.27     32.64 o
   2  -2   4      192.96      193.07      2.77 o
   3  -2   4        4.41        3.83      1.21 o
   4  -2   4      115.24      113.74      5.43 o
   5  -2   4       62.11       61.60      3.01 o
   6  -2   4        6.61        6.42      1.75 o
  -6  -1   4       19.62       18.14      1.67 o
  -5  -1   4        2.74        1.95      0.92 o
  -4  -1   4        0.47       -0.57      0.57 o
  -3  -1   4      107.61      115.87      1.60 o
  -2  -1   4      726.36      718.87      7.59 o
  -1  -1   4        0.35       -0.34      0.34 o
   0  -1   4        4.48        4.89      0.53 o
   1  -1   4        0.45        0.40      0.53 o
   2  -1   4       72.16       64.09      1.37 o
   3  -1   4       24.64       23.81      1.03 o
   4  -1   4       60.68       60.67      1.81 o
   5  -1   4        0.08       -0.72      1.22 o
   6  -1   4       14.41       18.93      1.97 o
  -6   0   4       32.17       32.81      3.19 o
  -5   0   4        8.96        9.28      1.06 o
  -4   0   4       42.37       39.79      1.48 o
  -3   0   4      257.37      262.10      2.73 o
  -2   0   4        3.19        1.05      0.33 o
  -1   0   4      230.77      209.09      2.29 o
   0   0   4     1744.15     1804.21     14.36 o
   1   0   4      734.75      770.66      7.96 o
   2   0   4        6.50        8.95      0.56 o
   3   0   4        0.60        0.90      0.49 o
   4   0   4      106.90      103.05      2.26 o
   5   0   4        3.54        2.99      0.92 o
   6   0   4        3.89        6.73      1.49 o
  -6   1   4       18.05       19.66      1.87 o
  -5   1   4       44.12       40.85      2.14 o
  -4   1   4       12.53       12.26      0.78 o
  -3   1   4        0.01       -0.36      0.36 o
  -2   1   4       62.73       62.59      1.28 o
  -1   1   4      894.31      923.92      8.30 o
   0   1   4        0.31       -0.12      0.36 o
   1   1   4       52.57       58.43      1.00 o
   2   1   4       84.02       92.03      2.48 o
   3   1   4      707.87      737.48      7.74 o
   4   1   4        7.06        7.10      0.69 o
   5   1   4        0.11        0.75      0.90 o
   6   1   4        2.15        1.91      1.08 o
   7   1   4        1.39        0.86      2.14 o
  -6   2   4        7.17        7.57      1.67 o
  -5   2   4       26.49       28.37      1.64 o
  -4   2   4        5.14        5.07      0.87 o
  -3   2   4       50.16       52.29      1.78 o
  -2   2   4        5.26        7.88      0.60 o
  -1   2   4      532.96      529.32      5.26 o
   0   2   4     2140.61     2078.50     17.12 o
   1   2   4       63.19       77.72      1.08 o
   2   2   4        5.94        6.58      0.59 o
   3   2   4      145.99      168.42      2.28 o
   4   2   4       22.72       23.90      0.95 o
   5   2   4       38.13       39.30      1.48 o
   6   2   4        3.68        3.32      0.92 o
   7   2   4        0.05       -1.63      1.63 o
  -6   3   4        5.97        0.84      2.33 o
  -5   3   4        5.10        4.08      2.05 o
  -4   3   4        0.13       -0.52      0.84 o
  -3   3   4       56.87       59.82      1.30 o
  -2   3   4       14.29       11.98      0.99 o
  -1   3   4      585.38      622.94      6.14 o
   0   3   4      188.72      180.35      2.09 o
   1   3   4       47.71       55.83      1.18 o
   2   3   4     1811.25     2012.97     19.46 o
   3   3   4      695.02      718.56      7.42 o
   4   3   4        3.89        3.92      0.55 o
   5   3   4      195.80      188.27      3.26 o
   6   3   4      101.62      107.43      2.50 o
   7   3   4        3.62        2.82      3.28 o
  -6   4   4        3.02        6.35      2.85 o
  -5   4   4        3.74        1.82      2.27 o
  -4   4   4       19.55       26.44      1.39 o
  -3   4   4        7.72        9.73      0.79 o
  -2   4   4      734.35      737.83      8.38 o
  -1   4   4      948.70      967.06      9.88 o
   0   4   4      578.43      574.57      5.46 o
   1   4   4       44.56       48.90      1.21 o
   2   4   4      187.10      193.74      2.58 o
   3   4   4        0.79        1.71      0.47 o
   4   4   4        0.79       -0.22      0.51 o
   5   4   4       54.92       53.92      1.88 o
   6   4   4        5.13        6.14      1.08 o
   7   4   4       24.29       24.78      6.22 o
  -6   5   4        0.39        1.62      2.83 o
  -5   5   4        1.29        1.92      2.64 o
  -4   5   4        0.84        0.26      2.25 o
  -3   5   4       58.04       53.47      1.56 o
  -2   5   4      790.74      811.90      8.60 o
  -1   5   4        0.82        0.11      0.43 o
   0   5   4      464.36      447.84      4.72 o
   1   5   4      897.50      933.58     10.99 o
   2   5   4      763.08      813.71      8.34 o
   3   5   4       20.55       21.57      0.77 o
   4   5   4       34.14       35.68      1.15 o
   5   5   4      258.84      252.96      4.47 o
   6   5   4        0.28        1.19      0.92 o
   7   5   4       15.66       15.72      1.95 o
  -6   6   4        1.10        3.44      3.28 o
  -5   6   4        1.40        1.08      2.61 o
  -4   6   4        9.04        5.60      2.81 o
  -3   6   4       34.22       30.38      1.62 o
  -2   6   4        5.47        7.44      0.88 o
  -1   6   4        1.49        2.58      0.60 o
   0   6   4       48.91       57.72      1.61 o
   1   6   4       16.89       19.72      1.00 o
   2   6   4        2.55        3.23      0.69 o
   3   6   4       61.41       61.90      1.53 o
   4   6   4      380.75      365.51      5.43 o
   5   6   4       10.31       11.57      1.14 o
   6   6   4       24.71       25.21      1.30 o
   7   6   4        0.54        2.42      2.02 o
  -5   7   4        0.64       -2.42      2.79 o
  -4   7   4        2.89       -2.27      2.27 o
  -3   7   4       40.17       41.03      2.41 o
  -2   7   4       24.95       25.40      1.13 o
  -1   7   4       10.41       11.08      0.92 o
   0   7   4        2.97        1.56      0.74 o
   1   7   4       13.99       19.94      1.19 o
   2   7   4        0.11       -0.36      0.67 o
   3   7   4       99.88       97.24      2.60 o
   4   7   4      986.82      958.12     11.45 o
   5   7   4        8.34        9.11      1.01 o
   6   7   4       14.04       15.97      2.26 o
  -5   8   4        0.55       -3.05      3.05 o
  -4   8   4        0.09       -1.77      2.87 o
  -3   8   4       13.74        9.17      3.52 o
  -2   8   4        0.09        0.14      0.81 o
  -1   8   4        5.71        4.73      1.21 o
   0   8   4      100.68      108.51      2.69 o
   1   8   4        1.70       -0.55      0.55 o
   2   8   4       31.23       27.66      1.38 o
   3   8   4      923.10      868.32     10.76 o
   4   8   4      447.97      447.55      6.12 o
   5   8   4        0.87        2.46      0.96 o
   6   8   4        2.79        1.99      1.23 o
  -5   9   4        2.25       -1.38      3.50 o
  -4   9   4        3.63        7.71      3.57 o
  -3   9   4        3.95        5.46      3.84 o
  -2   9   4       19.65       19.37      1.63 o
  -1   9   4       28.62       28.52      1.65 o
   0   9   4      141.23      145.08      3.68 o
   1   9   4      170.42      165.93      4.05 o
   2   9   4       88.90       86.20      3.37 o
   3   9   4       52.11       51.88      1.99 o
   4   9   4        0.98        0.94      0.86 o
   5   9   4        0.00       -0.17      1.00 o
   6   9   4       23.81       30.80      2.17 o
  -4  10   4        3.54       -2.59      3.31 o
  -3  10   4       11.21        4.58      3.39 o
  -2  10   4        0.42        0.17      1.69 o
  -1  10   4        1.26        0.88      1.10 o
   0  10   4        7.97        9.17      1.31 o
   1  10   4      130.26      120.09      3.49 o
   2  10   4      693.99      647.81     10.84 o
   3  10   4      417.82      416.23      6.83 o
   4  10   4        0.32        2.87      1.01 o
   5  10   4        0.11        1.41      1.11 o
   6  10   4        0.79        0.83      1.12 o
  -4  11   4        1.24        2.03      3.87 o
  -3  11   4        0.91       -3.13      3.13 o
  -2  11   4       10.61       10.72      2.20 o
  -1  11   4        0.69       -1.35      1.35 o
   0  11   4       24.27       26.25      1.80 o
   1  11   4       32.17       35.60      2.20 o
   2  11   4       40.23       37.92      2.24 o
   3  11   4       21.38       20.46      2.00 o
   4  11   4        1.76        0.89      1.09 o
   5  11   4       15.99       17.88      1.51 o
  -3  12   4        0.46       -0.24      3.35 o
  -2  12   4        0.97       -2.19      4.36 o
  -1  12   4        2.00        2.39      1.96 o
   0  12   4       47.79       48.41      2.71 o
   1  12   4       48.03       45.59      2.59 o
   2  12   4      148.90      142.71      5.56 o
   3  12   4        0.36       -0.42      1.15 o
   4  12   4        8.07        9.57      1.46 o
   5  12   4       49.53       60.42      2.76 o
  -2  13   4        2.94       -2.59      3.48 o
  -1  13   4       35.47       40.79      4.14 o
   0  13   4       17.48       16.12      2.59 o
   1  13   4        9.13       13.62      1.99 o
   2  13   4        1.65        2.59      1.60 o
   3  13   4        3.87        6.86      1.50 o
   4  13   4        4.96        6.77      1.51 o
   5  13   4       23.26       31.51      2.04 o
  -1  14   4       19.06       23.69      3.80 o
   0  14   4        1.35        5.89      2.40 o
   1  14   4       22.82       26.39      2.94 o
   2  14   4        0.26       -1.43      1.43 o
   3  14   4        0.82        0.99      1.45 o
   4  14   4        4.51        3.13      1.75 o
  -1  15   4        1.15        6.72      4.78 o
   0  15   4        4.85        3.26      3.03 o
   1  15   4        2.87        3.74      2.38 o
   2  15   4        4.75        7.45      2.52 o
   3  15   4       17.91       22.39      2.49 o
  -3 -11   5       11.68       20.02      5.02 o
  -2 -11   5        4.49        6.48      2.53 o
  -1 -11   5        0.04       -0.53      5.19 o
   0 -11   5        7.65        9.92      2.45 o
   1 -11   5        1.13        1.96      2.14 o
  -3 -10   5        5.04        3.48      2.54 o
  -2 -10   5       27.03       35.58      3.51 o
  -1 -10   5        1.38        0.84      1.78 o
   0 -10   5        0.12        0.35      1.67 o
   1 -10   5        1.61       -0.95      1.95 o
   2 -10   5        0.66        3.50      2.43 o
  -4  -9   5        0.11       -0.63      1.50 o
  -3  -9   5        1.63        0.04      1.50 o
  -2  -9   5        3.52        1.45      1.39 o
  -1  -9   5       13.05       15.58      1.67 o
   0  -9   5        8.06        6.75      1.77 o
   1  -9   5        0.52       -1.28      1.55 o
   2  -9   5       51.60       57.23      4.02 o
   3  -9   5        0.10        1.24      4.14 o
  -5  -8   5        5.18        4.39      1.87 o
  -4  -8   5        0.01        1.53      1.40 o
  -3  -8   5        0.03       -0.30      1.32 o
  -2  -8   5        0.15       -1.27      1.27 o
  -1  -8   5       14.14       12.53      1.65 o
   0  -8   5       14.88       14.62      1.73 o
   1  -8   5       12.03       10.38      1.73 o
   2  -8   5        2.55        2.45      2.28 o
   3  -8   5        1.61       -0.96      1.99 o
   4  -8   5        1.92        4.07      2.31 o
  -5  -7   5        2.01        3.20      1.62 o
  -4  -7   5        0.00       -1.14      1.14 o
  -3  -7   5        7.01        5.52      1.59 o
  -2  -7   5       12.13       10.57      1.60 o
  -1  -7   5        0.95       -1.59      1.59 o
   0  -7   5       21.19       23.55      1.81 o
   1  -7   5      292.55      306.09      6.08 o
   2  -7   5       46.52       52.90      2.57 o
   3  -7   5        9.83        8.41      2.19 o
   4  -7   5        0.56        1.01      1.97 o
  -5  -6   5        0.67        1.52      1.39 o
  -4  -6   5        0.89        0.83      1.30 o
  -3  -6   5        9.92        5.41      1.09 o
  -2  -6   5       26.10       21.49      1.26 o
  -1  -6   5      225.64      215.64      3.81 o
   0  -6   5       34.15       35.39      1.93 o
   1  -6   5       82.19       84.30      2.57 o
   2  -6   5        6.65        6.00      1.39 o
   3  -6   5        6.36        5.78      1.59 o
   4  -6   5        7.53        6.42      2.03 o
   5  -6   5        3.75        7.24      2.66 o
  -6  -5   5        0.45       -1.58      1.63 o
  -5  -5   5        0.62       -1.18      1.18 o
  -4  -5   5        0.71       -0.47      0.98 o
  -3  -5   5       23.38       22.89      1.87 o
  -2  -5   5       75.24       73.38      2.39 o
  -1  -5   5      388.88      365.03      5.46 o
   0  -5   5       61.19       54.17      1.90 o
   1  -5   5       26.08       29.04      2.07 o
   2  -5   5        0.25        0.72      1.08 o
   3  -5   5        9.44       10.61      1.66 o
   4  -5   5        0.48        0.01      1.61 o
   5  -5   5        2.83        4.48      2.06 o
  -6  -4   5        0.27        1.27      1.61 o
  -5  -4   5       13.05       12.42      1.96 o
  -4  -4   5        0.06        0.20      0.89 o
  -3  -4   5       17.02       17.04      1.00 o
  -2  -4   5       27.99       28.04      1.06 o
  -1  -4   5       22.77       25.43      1.29 o
   0  -4   5      165.03      157.21      2.66 o
   1  -4   5       49.38       46.45      1.80 o
   2  -4   5       42.48       43.40      1.72 o
   3  -4   5       36.73       37.90      1.97 o
   4  -4   5        0.01       -1.11      1.48 o
   5  -4   5        2.50        2.02      1.79 o
  -6  -3   5        2.33        0.63      1.49 o
  -5  -3   5        1.42        1.67      1.41 o
  -4  -3   5       23.81       25.68      1.09 o
  -3  -3   5       14.60       13.67      0.96 o
  -2  -3   5       24.87       26.69      1.05 o
  -1  -3   5        1.20       -0.29      0.57 o
   0  -3   5       22.74       26.05      1.15 o
   1  -3   5       18.99       14.68      1.07 o
   2  -3   5        0.73        1.43      0.73 o
   3  -3   5       79.60       84.93      2.64 o
   4  -3   5        3.16        1.77      1.43 o
   5  -3   5       13.22       15.46      2.14 o
   6  -3   5       13.95       14.85      2.31 o
  -6  -2   5        0.29        1.21      2.27 o
  -5  -2   5        7.64        9.06      1.20 o
  -4  -2   5        8.56        9.45      0.72 o
  -3  -2   5      153.48      170.57      2.34 o
  -2  -2   5       45.68       39.53      1.16 o
  -1  -2   5        4.30        4.51      0.58 o
   0  -2   5        1.53       -0.33      0.52 o
   1  -2   5        1.70        2.32      0.69 o
   2  -2   5      241.11      284.40      3.81 o
   3  -2   5      192.91      200.18      4.40 o
   4  -2   5      103.89       96.76      3.59 o
   5  -2   5       66.66       69.06      3.28 o
   6  -2   5        9.92        8.32      1.93 o
  -6  -1   5        0.54       -0.68      1.36 o
  -5  -1   5        0.55       -0.79      0.92 o
  -4  -1   5        0.00        0.27      0.54 o
  -3  -1   5       26.42       26.79      0.85 o
  -2  -1   5      285.18      295.27      3.63 o
  -1  -1   5       12.72       17.05      0.71 o
   0  -1   5      914.58     1005.68     11.01 o
   1  -1   5      169.92      186.91      2.48 o
   2  -1   5        0.28       -0.08      0.47 o
   3  -1   5        9.43       10.42      0.87 o
   4  -1   5        5.24        4.25      1.07 o
   5  -1   5        8.21        9.57      1.68 o
   6  -1   5       19.88       25.64      2.24 o
  -6   0   5       17.43       21.29      2.07 o
  -5   0   5        6.98        7.44      1.45 o
  -4   0   5        5.31        8.05      0.73 o
  -3   0   5       23.72       26.18      0.82 o
  -2   0   5      115.24      117.68      1.86 o
  -1   0   5       12.48       22.34      0.77 o
   0   0   5     2236.52     2308.17     20.07 o
   1   0   5       57.10       73.79      1.36 o
   2   0   5      102.65      111.69      1.88 o
   3   0   5       11.72       12.68      0.92 o
   4   0   5       16.29       16.72      1.10 o
   5   0   5       81.31       87.62      2.92 o
   6   0   5        0.03       -0.51      1.32 o
  -6   1   5       14.99       20.12      4.33 o
  -5   1   5       20.55       19.43      1.26 o
  -4   1   5       18.53       18.85      0.80 o
  -3   1   5        5.53        4.02      0.52 o
  -2   1   5        7.14        5.13      0.52 o
  -1   1   5      314.28      326.82      3.43 o
   0   1   5      515.14      554.55      5.35 o
   1   1   5        0.24        0.18      0.40 o
   2   1   5      190.81      200.24      2.40 o
   3   1   5       24.43       24.19      0.92 o
   4   1   5        3.95        4.24      0.74 o
   5   1   5        4.59        4.73      1.11 o
   6   1   5        4.66        3.26      1.79 o
  -6   2   5        0.09        2.72      1.64 o
  -5   2   5        0.86        0.56      1.04 o
  -4   2   5       32.09       30.12      1.21 o
  -3   2   5        5.30        6.72      0.60 o
  -2   2   5       50.99       52.33      1.40 o
  -1   2   5      806.58      824.67      7.60 o
   0   2   5       26.71       25.56      0.72 o
   1   2   5       41.67       47.36      1.45 o
   2   2   5        7.23        6.78      0.52 o
   3   2   5       25.14       28.38      1.01 o
   4   2   5        2.79        2.27      0.66 o
   5   2   5       31.79       31.18      2.40 o
   6   2   5        4.44        3.74      1.15 o
  -6   3   5        0.23       -0.14      1.67 o
  -5   3   5        0.20        1.69      2.03 o
  -4   3   5       14.60       14.63      1.11 o
  -3   3   5       15.70       15.60      0.92 o
  -2   3   5     1035.72     1029.40     11.25 o
  -1   3   5      540.02      550.61      5.61 o
   0   3   5        6.24        6.73      0.50 o
   1   3   5        0.30       -0.19      0.40 o
   2   3   5      195.51      215.31      2.63 o
   3   3   5      146.23      151.38      2.18 o
   4   3   5       41.92       35.20      1.14 o
   5   3   5       27.43       26.98      1.55 o
   6   3   5        5.75        4.91      1.22 o
   7   3   5        0.42       -1.63      2.57 o
  -6   4   5        4.41        1.38      2.72 o
  -5   4   5        3.08        2.36      2.40 o
  -4   4   5        7.22        5.48      1.24 o
  -3   4   5       43.25       40.64      1.82 o
  -2   4   5      191.85      169.50      3.11 o
  -1   4   5     1223.20     1222.83     12.36 o
   0   4   5      220.63      208.49      2.46 o
   1   4   5       33.71       35.42      1.10 o
   2   4   5       88.63       98.88      1.58 o
   3   4   5        0.55        0.65      0.52 o
   4   4   5        0.75       -0.38      0.58 o
   5   4   5        6.97        8.27      0.78 o
   6   4   5        0.19        0.42      0.83 o
   7   4   5        8.01        5.46      1.84 o
  -6   5   5        0.02        0.99      2.77 o
  -5   5   5       10.63       12.21      3.11 o
  -4   5   5        9.16        7.09      2.57 o
  -3   5   5      175.62      167.07      3.57 o
  -2   5   5       76.70       80.63      1.61 o
  -1   5   5       64.61       62.67      2.18 o
   0   5   5      186.77      180.73      2.64 o
   1   5   5      393.26      450.40      5.88 o
   2   5   5       45.25       50.44      1.21 o
   3   5   5      204.95      204.86      2.70 o
   4   5   5       35.08       34.96      1.21 o
   5   5   5        5.04        4.20      0.72 o
   6   5   5        5.26        3.73      1.30 o
   7   5   5        2.47        1.22      1.64 o
  -6   6   5        1.15        5.83      3.20 o
  -5   6   5       14.27       14.41      3.54 o
  -4   6   5       59.34       66.64      5.36 o
  -3   6   5      112.98      108.99      2.78 o
  -2   6   5       27.96       24.07      1.84 o
  -1   6   5       80.88       95.14      1.87 o
   0   6   5       59.65       61.64      1.68 o
   1   6   5       57.62       51.30      1.56 o
   2   6   5        6.53        3.08      0.74 o
   3   6   5       66.60       63.83      1.36 o
   4   6   5        3.41        2.40      0.72 o
   5   6   5        4.97        4.41      0.91 o
   6   6   5        0.48       -0.25      0.99 o
  -5   7   5        0.95       -1.82      2.79 o
  -4   7   5       38.62       34.29      4.47 o
  -3   7   5      127.14      130.44      4.22 o
  -2   7   5        0.84        1.01      0.69 o
  -1   7   5        4.36        1.93      0.64 o
   0   7   5      211.74      208.83      3.54 o
   1   7   5        0.82        0.67      0.61 o
   2   7   5       70.87       64.47      1.90 o
   3   7   5        2.51        0.89      0.63 o
   4   7   5        5.48        5.02      1.12 o
   5   7   5       11.13        9.00      0.97 o
   6   7   5        4.57        4.62      1.77 o
  -5   8   5        1.77        2.79      3.35 o
  -4   8   5       19.81       10.85      3.63 o
  -3   8   5        0.01       -0.89      1.70 o
  -2   8   5        0.86        0.02      0.90 o
  -1   8   5        0.82       -0.86      0.86 o
   0   8   5       12.14       11.96      1.15 o
   1   8   5       53.48       49.60      1.81 o
   2   8   5       45.50       44.81      1.67 o
   3   8   5      135.82      127.45      2.67 o
   4   8   5       43.74       39.99      1.48 o
   5   8   5        6.75        7.72      1.14 o
   6   8   5        0.96        1.35      1.23 o
  -5   9   5        0.21       -0.28      3.50 o
  -4   9   5        9.37        3.37      3.33 o
  -3   9   5        1.08        0.71      2.96 o
  -2   9   5       10.39       10.46      1.43 o
  -1   9   5        8.90        7.81      1.17 o
   0   9   5       84.24       70.62      3.12 o
   1   9   5        0.17       -0.18      0.84 o
   2   9   5       20.09       20.99      1.32 o
   3   9   5      289.40      271.89      4.89 o
   4   9   5        9.65        8.99      1.12 o
   5   9   5        6.83        6.26      1.21 o
   6   9   5        5.92        8.15      1.57 o
  -4  10   5        4.80        0.11      3.41 o
  -3  10   5       14.74       14.52      4.04 o
  -2  10   5        0.35       -0.09      1.51 o
  -1  10   5       15.15       13.75      1.46 o
   0  10   5       11.20       12.48      1.40 o
   1  10   5       70.34       61.70      2.80 o
   2  10   5      359.53      347.91      6.77 o
   3  10   5        0.20       -0.94      0.94 o
   4  10   5       29.30       30.19      1.65 o
   5  10   5        0.71       -0.08      1.11 o
   6  10   5       10.21       12.32      1.87 o
  -4  11   5        0.10       -2.29      3.48 o
  -3  11   5        0.82       -2.42      3.35 o
  -2  11   5        8.52        5.59      1.99 o
  -1  11   5        9.79        9.82      1.73 o
   0  11   5       64.30       68.52      2.77 o
   1  11   5        7.93        8.97      1.93 o
   2  11   5        6.37        5.75      1.42 o
   3  11   5        0.40       -0.78      1.01 o
   4  11   5       41.45       46.23      2.07 o
   5  11   5        8.43        7.15      1.45 o
   6  11   5        0.78        2.81      1.34 o
  -4  12   5        0.21       -1.64      3.95 o
  -3  12   5        2.23        1.86      3.95 o
  -2  12   5        1.36       -0.18      2.28 o
  -1  12   5        6.18        7.57      1.77 o
   0  12   5        0.89       -0.59      1.34 o
   1  12   5      381.35      402.41     11.35 o
   2  12   5       16.20       16.73      1.89 o
   3  12   5       19.85       20.52      1.70 o
   4  12   5       10.34       11.73      1.50 o
   5  12   5        8.58       13.68      1.49 o
  -2  13   5        1.48        1.06      3.91 o
  -1  13   5        6.14        6.88      4.58 o
   0  13   5        0.43       -1.12      1.78 o
   1  13   5        3.15        3.31      2.24 o
   2  13   5       10.53        9.87      1.81 o
   3  13   5       10.34        9.73      1.56 o
   4  13   5       10.19       10.88      1.63 o
   5  13   5        0.92        1.38      1.45 o
  -1  14   5        2.01        4.30      2.99 o
   0  14   5       77.66       84.07      4.54 o
   1  14   5        7.52        2.03      2.08 o
   2  14   5       17.11       15.70      2.53 o
   3  14   5        0.81       -0.56      1.37 o
   4  14   5        8.76       15.40      2.11 o
  -1  15   5        0.09        4.62      4.62 o
   0  15   5        1.13        2.10      2.47 o
   1  15   5        0.99       -1.51      2.12 o
   2  15   5        1.06       -0.41      2.00 o
   3  15   5        0.23       -1.60      1.60 o
   1  16   5        5.24       11.42      3.79 o
   2  16   5        1.73        0.23      2.94 o
  -1 -11   6        1.11       -4.37      4.41 o
   0 -11   6        6.19        8.62      4.16 o
  -3 -10   6        2.51        2.28      2.87 o
  -2 -10   6       18.98       29.38      3.34 o
  -1 -10   6        0.06        2.10      2.02 o
   0 -10   6       17.04       23.84      2.48 o
   1 -10   6        5.73       10.01      2.46 o
   2 -10   6        2.06       -0.39      3.00 o
  -4  -9   6        0.91        3.01      2.33 o
  -3  -9   6        1.34        1.55      1.77 o
  -2  -9   6        0.05        0.96      2.73 o
  -1  -9   6       11.36       15.43      2.15 o
   0  -9   6        7.94        7.07      1.87 o
   1  -9   6       41.52       36.60      2.97 o
   2  -9   6        0.99        0.00      2.31 o
   3  -9   6        8.35        2.63      3.03 o
  -4  -8   6        1.24       -0.63      1.52 o
  -3  -8   6        0.35        1.30      1.75 o
  -2  -8   6       14.54       13.93      1.93 o
  -1  -8   6       11.04       12.00      1.74 o
   0  -8   6       11.18       13.08      2.12 o
   1  -8   6        5.16        6.09      1.84 o
   2  -8   6       35.63       29.06      3.20 o
   3  -8   6        8.97        8.43      2.56 o
  -5  -7   6        0.01        2.06      1.73 o
  -4  -7   6        1.14        2.51      1.63 o
  -3  -7   6        0.28       -0.73      1.33 o
  -2  -7   6       29.95       32.10      2.28 o
  -1  -7   6        0.34        0.33      1.22 o
   0  -7   6      148.19      148.96      4.96 o
   1  -7   6       13.87       19.26      2.19 o
   2  -7   6       55.05       54.59      3.03 o
   3  -7   6        9.92        8.53      4.07 o
   4  -7   6        0.01       -0.15      2.07 o
  -5  -6   6        0.00       -1.44      1.44 o
  -4  -6   6       23.62       24.47      2.19 o
  -3  -6   6        2.37       -0.90      1.21 o
  -2  -6   6       71.46       75.22      3.30 o
  -1  -6   6       86.43       79.77      2.82 o
   0  -6   6        0.14       -1.02      1.02 o
   1  -6   6       58.48       58.07      3.65 o
   2  -6   6        3.00        2.47      1.45 o
   3  -6   6        7.08        6.69      2.09 o
   4  -6   6        0.17       -1.44      1.83 o
  -5  -5   6        0.03        1.41      1.88 o
  -4  -5   6       14.48       10.62      1.66 o
  -3  -5   6       12.45        8.59      1.64 o
  -2  -5   6       38.97       32.82      1.92 o
  -1  -5   6      990.19      974.10     13.84 o
   0  -5   6      386.94      394.76      7.47 o
   1  -5   6       14.99       20.67      1.52 o
   2  -5   6        5.89        8.27      1.43 o
   3  -5   6        0.04        0.56      1.38 o
   4  -5   6        0.01        1.37      2.12 o
   5  -5   6        0.01       -0.95      1.93 o
  -6  -4   6        0.34        1.19      1.15 o
  -5  -4   6       32.55       36.57      2.94 o
  -4  -4   6       10.18       11.25      1.77 o
  -3  -4   6        8.68        6.63      1.67 o
  -2  -4   6        5.92        5.24      1.19 o
  -1  -4   6        3.46        3.23      0.81 o
   0  -4   6      139.33      142.35      3.15 o
   1  -4   6       53.03       48.69      1.87 o
   2  -4   6        9.66       10.66      1.39 o
   3  -4   6        3.31        3.07      1.39 o
   4  -4   6        2.15        1.25      2.30 o
   5  -4   6        4.13        4.28      1.93 o
  -6  -3   6        0.65       -0.91      2.59 o
  -5  -3   6        0.56       -1.38      1.38 o
  -4  -3   6        3.17        3.18      1.21 o
  -3  -3   6        0.07       -0.90      0.90 o
  -2  -3   6       82.47       81.84      2.21 o
  -1  -3   6       66.68       64.98      1.74 o
   0  -3   6       22.39       18.78      1.11 o
   1  -3   6        0.93        2.27      0.98 o
   2  -3   6       20.90       22.75      1.35 o
   3  -3   6       37.95       40.47      3.67 o
   4  -3   6        6.62        4.04      1.68 o
   5  -3   6        1.21       -1.53      1.63 o
   6  -3   6        0.27        3.61      2.59 o
  -6  -2   6        0.60        0.23      2.13 o
  -5  -2   6        6.10        7.69      1.75 o
  -4  -2   6        5.55        4.10      1.14 o
  -3  -2   6       42.61       38.46      1.43 o
  -2  -2   6      204.30      187.37      2.68 o
  -1  -2   6      285.37      263.52      3.38 o
   0  -2   6        0.00        1.00      0.69 o
   1  -2   6        9.87       19.51      1.08 o
   2  -2   6        0.07       -0.34      0.63 o
   3  -2   6       74.99       73.83      2.46 o
   4  -2   6       12.65       14.47      3.06 o
   5  -2   6        2.18        1.48      2.15 o
   6  -2   6        1.81        0.56      1.69 o
  -6  -1   6        0.01        0.05      1.60 o
  -5  -1   6        8.31        9.01      2.81 o
  -4  -1   6        8.82        9.23      0.82 o
  -3  -1   6       20.55       21.79      0.97 o
  -2  -1   6       28.24       32.86      1.12 o
  -1  -1   6      239.19      249.16      3.15 o
   0  -1   6       74.64       84.17      2.31 o
   1  -1   6        2.00        2.51      0.58 o
   2  -1   6        0.07       -0.17      0.54 o
   3  -1   6       45.60       45.14      1.36 o
   4  -1   6       20.01       18.75      1.69 o
   5  -1   6       26.32       28.11      2.29 o
   6  -1   6        2.75        3.56      1.68 o
  -6   0   6        0.35        1.86      1.65 o
  -5   0   6        4.35        2.30      1.53 o
  -4   0   6        0.60       -0.18      0.62 o
  -3   0   6      143.61      154.67      2.54 o
  -2   0   6        0.03        0.11      0.53 o
  -1   0   6        6.39        3.81      0.48 o
   0   0   6     1660.17     1772.09     16.49 o
   1   0   6      316.38      366.56      4.37 o
   2   0   6        0.15        0.19      0.52 o
   3   0   6      281.66      273.80      3.54 o
   4   0   6      299.22      303.12      6.03 o
   5   0   6        0.33       -1.13      1.13 o
   6   0   6        8.79       10.83      1.84 o
  -6   1   6        0.44       -0.28      1.58 o
  -5   1   6       13.07       14.61      1.96 o
  -4   1   6       10.82       10.18      0.84 o
  -3   1   6      192.32      190.85      2.55 o
  -2   1   6       59.17       57.06      1.36 o
  -1   1   6      101.68      114.65      1.74 o
   0   1   6      183.19      167.37      2.45 o
   1   1   6      106.95      124.86      1.81 o
   2   1   6       18.25       17.23      0.78 o
   3   1   6       16.52       19.22      0.93 o
   4   1   6        0.87        0.76      0.73 o
   5   1   6       36.29       35.12      1.99 o
   6   1   6       17.84       20.65      1.82 o
  -6   2   6        0.84        1.04      1.76 o
  -5   2   6        0.41        1.06      1.50 o
  -4   2   6       77.42       79.11      2.07 o
  -3   2   6        0.14       -0.49      0.49 o
  -2   2   6       89.33       73.93      1.54 o
  -1   2   6      339.15      349.93      3.74 o
   0   2   6      154.08      168.48      2.31 o
   1   2   6        0.53        1.40      0.49 o
   2   2   6       62.37       66.49      1.83 o
   3   2   6      300.94      298.56      4.08 o
   4   2   6       54.37       49.08      1.60 o
   5   2   6        0.64       -0.14      1.00 o
   6   2   6        0.77       -0.01      1.17 o
  -6   3   6        5.10        5.85      2.55 o
  -5   3   6        2.17        3.46      1.72 o
  -4   3   6        8.49        8.50      1.28 o
  -3   3   6        4.33        4.53      0.59 o
  -2   3   6        6.94        5.14      0.65 o
  -1   3   6        2.50        0.77      0.49 o
   0   3   6      377.31      400.78      4.38 o
   1   3   6       18.52       24.26      1.06 o
   2   3   6     1273.43     1346.53     12.77 o
   3   3   6       27.68       36.35      1.69 o
   4   3   6       21.85       23.59      1.14 o
   5   3   6        1.12        0.98      0.85 o
   6   3   6        1.76        1.97      1.15 o
  -6   4   6        1.27        1.08      1.92 o
  -5   4   6        4.28        8.75      2.81 o
  -4   4   6        0.30       -0.65      2.01 o
  -3   4   6        2.34        1.70      0.56 o
  -2   4   6        7.75        7.29      0.73 o
  -1   4   6      367.53      391.13      6.98 o
   0   4   6       48.44       44.66      1.16 o
   1   4   6        0.66       -0.04      0.49 o
   2   4   6      480.27      533.01      5.52 o
   3   4   6       14.38       19.02      0.91 o
   4   4   6      117.68      113.79      2.30 o
   5   4   6        2.20        0.25      0.72 o
   6   4   6        0.75        1.35      1.15 o
  -6   5   6        0.01       -2.68      2.68 o
  -5   5   6        1.30        1.08      2.55 o
  -4   5   6        2.75        9.20      2.70 o
  -3   5   6       25.17       24.64      1.29 o
  -2   5   6        0.54       -0.55      0.55 o
  -1   5   6       33.53       36.59      1.26 o
   0   5   6        2.33        1.01      0.60 o
   1   5   6      933.40      991.58     11.02 o
   2   5   6      990.14     1038.97     10.02 o
   3   5   6        0.02       -0.50      0.55 o
   4   5   6      126.02      119.43      2.37 o
   5   5   6       89.38       83.11      1.97 o
   6   5   6        1.03        0.82      1.14 o
  -5   6   6        0.01       -2.46      2.46 o
  -4   6   6        0.83       -0.28      2.66 o
  -3   6   6       90.35       89.07      2.89 o
  -2   6   6      270.04      272.35      3.53 o
  -1   6   6      493.30      481.28      5.64 o
   0   6   6       91.08       97.05      2.17 o
   1   6   6       11.20        9.06      1.06 o
   2   6   6        3.62        2.72      0.63 o
   3   6   6        0.21       -0.51      0.51 o
   4   6   6       22.58       21.40      1.09 o
   5   6   6        0.25       -0.04      0.99 o
   6   6   6       19.76       20.14      1.71 o
  -5   7   6        0.06       -1.92      2.92 o
  -4   7   6        0.87       -0.48      2.72 o
  -3   7   6       78.45       78.91      4.23 o
  -2   7   6        6.86        6.45      0.85 o
  -1   7   6      301.35      298.75      4.03 o
   0   7   6      118.67      107.39      2.40 o
   1   7   6      995.51     1018.70     13.51 o
   2   7   6       53.61       54.05      1.61 o
   3   7   6       19.74       19.99      0.96 o
   4   7   6       72.43       58.04      1.67 o
   5   7   6        0.27        0.22      0.91 o
   6   7   6        6.82        5.83      1.34 o
  -5   8   6        3.82        5.94      3.39 o
  -4   8   6        0.72        2.29      3.11 o
  -3   8   6        8.32        6.50      2.21 o
  -2   8   6        9.35        8.13      1.23 o
  -1   8   6       61.63       72.10      2.14 o
   0   8   6        0.14        0.48      1.04 o
   1   8   6        0.15        0.27      0.71 o
   2   8   6       15.72       17.71      1.11 o
   3   8   6       67.76       60.58      2.16 o
   4   8   6        3.13        2.40      0.91 o
   5   8   6       44.35       44.78      1.99 o
   6   8   6        0.12       -0.81      1.18 o
  -5   9   6        0.56       -3.52      3.52 o
  -4   9   6        5.63        9.59      3.63 o
  -3   9   6        0.02        1.58      2.94 o
  -2   9   6       39.08       34.76      2.17 o
  -1   9   6        0.02        0.85      0.97 o
   0   9   6       41.57       43.34      1.97 o
   1   9   6       29.36       26.24      1.49 o
   2   9   6       15.37       16.42      1.15 o
   3   9   6      436.60      419.37      6.77 o
   4   9   6       22.35       20.64      1.36 o
   5   9   6       13.56       14.39      1.84 o
   6   9   6       11.09       16.72      1.44 o
  -4  10   6        2.88        1.21      3.78 o
  -3  10   6        8.20       19.14      4.34 o
  -2  10   6       17.76       20.85      2.31 o
  -1  10   6       19.53       21.94      1.66 o
   0  10   6        0.11       -0.56      0.97 o
   1  10   6        4.74        4.36      1.12 o
   2  10   6      116.24      102.80      3.49 o
   3  10   6       99.85       96.92      2.82 o
   4  10   6        2.02        0.54      0.99 o
   5  10   6        0.39       -1.37      1.37 o
   6  10   6        0.37        1.72      1.21 o
  -4  11   6        0.58       -3.07      3.54 o
  -3  11   6       18.34       20.18      4.73 o
  -2  11   6        0.93        2.16      1.79 o
  -1  11   6       39.76       40.80      2.51 o
   0  11   6       31.71       32.59      1.96 o
   1  11   6       43.00       37.98      2.23 o
   2  11   6        1.38        1.09      1.27 o
   3  11   6       13.74       13.51      1.45 o
   4  11   6        3.08        0.22      1.05 o
   5  11   6        4.26        6.45      1.21 o
   6  11   6        7.32        6.13      1.51 o
  -4  12   6        1.00        2.44      4.34 o
  -3  12   6        1.40        3.44      4.00 o
  -2  12   6        2.83        2.81      2.50 o
  -1  12   6        0.50        0.85      1.45 o
   0  12   6       47.05       51.50      2.72 o
   1  12   6       62.54       60.95      2.96 o
   2  12   6      138.07      133.39      4.06 o
   3  12   6        7.04        6.48      1.49 o
   4  12   6        0.05        0.58      1.15 o
   5  12   6       13.29       20.83      2.55 o
  -3  13   6        0.32        0.99      4.15 o
  -2  13   6        0.04        4.93      3.85 o
  -1  13   6        0.14       -1.36      5.23 o
   0  13   6        7.33       11.69      2.30 o
   1  13   6        0.22        0.80      1.82 o
   2  13   6        0.09        1.26      1.44 o
   3  13   6        4.77        6.98      1.44 o
   4  13   6        5.49        7.42      1.52 o
   5  13   6        3.97        2.32      1.32 o
  -1  14   6       18.01       24.69      3.85 o
   0  14   6        0.11       -0.29      2.13 o
   1  14   6       32.36       35.96      5.39 o
   2  14   6        6.15        6.17      1.83 o
   3  14   6        1.98        2.72      1.42 o
   4  14   6       16.35       18.75      1.97 o
  -1  15   6       11.76        8.99      4.82 o
   0  15   6        0.20       -0.13      2.29 o
   1  15   6        1.76        0.88      1.98 o
   2  15   6        0.85        1.44      1.77 o
   3  15   6        0.16        2.37      1.71 o
   0  16   6        1.78       -0.02      4.39 o
   1  16   6        3.74        6.03      5.01 o
   2  16   6        0.17        0.39      2.92 o
  -2 -10   7        0.41        2.21      3.24 o
  -1 -10   7        6.84        7.41      7.04 o
   0 -10   7        2.88        6.58      2.87 o
   1 -10   7        1.68        0.05      2.29 o
  -3  -9   7       16.04       21.70      3.00 o
  -2  -9   7        0.23       -1.53      3.64 o
  -1  -9   7        0.01        4.81      2.41 o
   0  -9   7        0.00        1.07      1.98 o
   1  -9   7        4.01       -0.59      1.98 o
   2  -9   7        1.64       -2.69      2.82 o
  -4  -8   7        3.66        4.18      2.12 o
  -3  -8   7       39.03       42.49      3.40 o
  -2  -8   7        0.62       -0.20      1.58 o
  -1  -8   7       15.73       17.07      2.25 o
   0  -8   7       24.50       29.22      2.68 o
   1  -8   7        0.79        0.35      1.80 o
   2  -8   7       10.91       18.84      2.97 o
   3  -8   7        0.00       -0.77      3.62 o
  -4  -7   7        0.03        0.14      1.69 o
  -3  -7   7        0.91       -0.17      1.76 o
  -2  -7   7        1.98        1.11      1.53 o
  -1  -7   7       28.62       27.90      2.16 o
   0  -7   7       63.26       67.86      3.35 o
   1  -7   7       67.63       67.05      3.45 o
   2  -7   7        5.99        3.37      1.86 o
   3  -7   7        0.01        0.23      2.10 o
   4  -7   7        5.82        9.40      3.81 o
  -5  -6   7        0.02       -0.58      2.18 o
  -4  -6   7        9.69       17.49      2.18 o
  -3  -6   7        2.54        1.68      1.47 o
  -2  -6   7        0.14        0.29      1.78 o
  -1  -6   7       54.20       48.62      2.41 o
   0  -6   7       30.52       27.02      2.40 o
   1  -6   7        9.29        7.80      1.58 o
   2  -6   7        3.56        2.45      1.48 o
   3  -6   7        0.01        0.41      1.87 o
   4  -6   7        5.46        4.10      2.28 o
  -5  -5   7        0.03       -2.79      4.16 o
  -4  -5   7        6.82        5.96      2.09 o
  -3  -5   7        0.37        1.32      2.40 o
  -2  -5   7       37.96       31.68      2.21 o
  -1  -5   7       63.06       62.85      2.55 o
   0  -5   7      363.09      352.52      5.89 o
   1  -5   7      144.57      131.95      3.69 o
   2  -5   7       51.21       49.96      3.00 o
   3  -5   7       13.37       14.12      2.28 o
   4  -5   7        1.87        1.78      1.96 o
   5  -5   7        2.10        1.67      2.23 o
  -5  -4   7        7.70        8.83      2.26 o
  -4  -4   7        1.07       -1.02      1.34 o
  -3  -4   7       23.24       21.53      2.07 o
  -2  -4   7      532.44      528.81     12.31 o
  -1  -4   7      171.99      167.91      3.97 o
   0  -4   7        6.19        4.97      1.14 o
   1  -4   7        2.74        2.95      1.19 o
   2  -4   7       28.96       27.32      1.88 o
   3  -4   7        0.06       -0.67      1.29 o
   4  -4   7        5.07        9.06      2.16 o
   5  -4   7        0.48       -1.34      1.80 o
  -5  -3   7        0.01        2.37      1.92 o
  -4  -3   7        5.32        6.05      1.45 o
  -3  -3   7       79.42       81.08      3.30 o
  -2  -3   7      857.24      855.96     11.08 o
  -1  -3   7        0.36       -0.70      0.70 o
   0  -3   7      153.92      142.86      3.85 o
   1  -3   7       13.47       15.10      1.43 o
   2  -3   7        3.04        3.58      1.18 o
   3  -3   7       13.08       14.65      1.76 o
   4  -3   7       19.73       17.17      2.22 o
   5  -3   7        2.24        2.39      2.19 o
  -6  -2   7       10.18       12.03      2.29 o
  -5  -2   7        6.22        9.03      3.24 o
  -4  -2   7        2.65        2.87      1.76 o
  -3  -2   7      168.04      167.69      4.64 o
  -2  -2   7      115.15      108.57      2.09 o
  -1  -2   7       64.66       62.38      1.73 o
   0  -2   7       45.80       44.12      2.55 o
   1  -2   7      275.65      269.42      4.16 o
   2  -2   7        8.15        8.84      0.98 o
   3  -2   7        0.10        0.44      1.07 o
   4  -2   7       18.15       15.87      2.07 o
   5  -2   7        0.75       -1.61      1.61 o
   6  -2   7        0.06       -1.78      1.78 o
  -6  -1   7        0.41        1.85      1.82 o
  -5  -1   7       21.77       27.99      2.87 o
  -4  -1   7       18.14       17.38      3.51 o
  -3  -1   7      292.38      301.09      4.67 o
  -2  -1   7        0.08       -0.21      0.60 o
  -1  -1   7       19.45       15.23      0.97 o
   0  -1   7        0.10       -0.34      0.71 o
   1  -1   7        4.12        5.70      0.73 o
   2  -1   7       45.73       50.15      1.39 o
   3  -1   7        8.78        5.84      0.96 o
   4  -1   7       12.52       11.99      2.25 o
   5  -1   7       52.29       55.66      3.41 o
   6  -1   7        0.41        1.01      1.67 o
  -6   0   7        6.16        5.34      1.97 o
  -5   0   7        6.72        7.74      2.04 o
  -4   0   7      172.68      171.14      4.37 o
  -3   0   7      271.67      249.02     11.06 o
  -2   0   7        0.05       -0.60      0.60 o
  -1   0   7       45.40       53.33      1.22 o
   0   0   7      116.94      127.05      2.43 o
   1   0   7      162.83      189.43      3.25 o
   2   0   7       96.02       99.74      2.37 o
   3   0   7      121.99      117.00      2.31 o
   4   0   7       84.34       87.50      3.24 o
   5   0   7       26.02       30.60      2.10 o
   6   0   7        4.11        4.47      1.77 o
  -6   1   7        4.01        7.19      2.71 o
  -5   1   7        0.51        1.30      1.65 o
  -4   1   7       89.28       86.16      2.94 o
  -3   1   7      124.82      121.72      2.71 o
  -2   1   7        0.73        0.61      0.60 o
  -1   1   7      286.51      303.51      4.06 o
   0   1   7      182.33      207.72      3.22 o
   1   1   7        3.94        2.40      0.68 o
   2   1   7      111.31      107.81      2.03 o
   3   1   7       10.12       10.27      0.98 o
   4   1   7       30.47       30.35      1.64 o
   5   1   7        6.55        6.41      1.40 o
   6   1   7        0.31       -0.73      1.32 o
  -6   2   7       14.22       22.40      2.57 o
  -5   2   7       17.68       20.84      2.37 o
  -4   2   7       88.89       93.36      4.17 o
  -3   2   7       12.28       10.66      0.86 o
  -2   2   7        0.20       -0.46      0.53 o
  -1   2   7     1032.30     1072.82     17.70 o
   0   2   7        9.19        9.17      0.75 o
   1   2   7       29.85       41.63      1.19 o
   2   2   7        5.07        3.02      0.58 o
   3   2   7       45.78       48.41      1.42 o
   4   2   7      125.24      120.09      2.97 o
   5   2   7       28.89       29.79      2.41 o
   6   2   7        1.99        2.23      1.31 o
  -6   3   7       12.60       15.56      7.90 o
  -5   3   7        0.26       -1.18      1.70 o
  -4   3   7        0.38        0.85      1.58 o
  -3   3   7        0.56       -0.29      1.00 o
  -2   3   7       36.22       36.64      1.33 o
  -1   3   7       17.15       23.95      0.95 o
   0   3   7       18.58       15.49      0.86 o
   1   3   7        7.86        6.61      0.68 o
   2   3   7        9.10        7.86      0.86 o
   3   3   7       95.92      104.02      2.48 o
   4   3   7        1.12        0.56      0.76 o
   5   3   7       46.05       48.18      1.91 o
   6   3   7       35.47       38.04      2.15 o
  -6   4   7        1.24       -0.19      2.07 o
  -5   4   7       30.09       35.41      3.03 o
  -4   4   7        8.78        9.38      2.68 o
  -3   4   7        9.39        9.87      1.08 o
  -2   4   7      407.95      406.64      4.98 o
  -1   4   7        4.56        3.38      0.55 o
   0   4   7        0.16        0.17      1.19 o
   1   4   7        7.59        5.71      0.68 o
   2   4   7       35.49       36.54      1.07 o
   3   4   7       18.56       18.18      0.98 o
   4   4   7       20.39       20.52      1.16 o
   5   4   7        3.45        1.54      0.92 o
   6   4   7       21.69       21.30      1.90 o
  -6   5   7        1.21        3.06      2.35 o
  -5   5   7        3.97        5.45      2.96 o
  -4   5   7        6.72        7.09      2.74 o
  -3   5   7      153.22      150.31      3.72 o
  -2   5   7      142.30      150.69      2.44 o
  -1   5   7        0.71       -0.01      0.61 o
   0   5   7        0.29        0.56      0.66 o
   1   5   7      501.58      514.11      6.29 o
   2   5   7       22.58       27.80      1.05 o
   3   5   7        1.15        2.39      0.95 o
   4   5   7        1.49        0.96      0.73 o
   5   5   7        1.24        0.05      0.87 o
   6   5   7        1.41        0.43      2.08 o
  -5   6   7        5.89        8.58      3.46 o
  -4   6   7        7.23        2.74      2.70 o
  -3   6   7       33.79       22.13      2.66 o
  -2   6   7      180.89      187.54      3.18 o
  -1   6   7       87.78       79.54      1.80 o
   0   6   7       21.95       29.43      1.33 o
   1   6   7      229.10      253.18      3.98 o
   2   6   7       28.27       31.64      1.71 o
   3   6   7       12.59        7.64      0.75 o
   4   6   7       17.71       19.72      1.15 o
   5   6   7       13.39       11.95      1.28 o
   6   6   7       11.28       15.55      1.72 o
  -5   7   7        5.10        6.22      3.52 o
  -4   7   7       34.31       41.03      4.80 o
  -3   7   7       22.91       24.11      2.75 o
  -2   7   7        2.63        3.38      0.84 o
  -1   7   7       51.68       60.60      1.79 o
   0   7   7      502.96      482.45      7.31 o
   1   7   7       52.20       52.54      2.26 o
   2   7   7       78.22       84.09      1.91 o
   3   7   7       13.95       14.44      0.91 o
   4   7   7       57.05       55.24      1.73 o
   5   7   7        0.55        0.00      1.16 o
   6   7   7        0.88        1.69      0.98 o
  -5   8   7       13.81        7.89      3.82 o
  -4   8   7       21.19       15.00      4.04 o
  -3   8   7        8.63        0.52      2.94 o
  -2   8   7       50.95       53.16      2.18 o
  -1   8   7        0.16       -0.81      0.81 o
   0   8   7       14.88       12.56      1.20 o
   1   8   7        2.11        2.63      0.89 o
   2   8   7        9.04        8.81      1.21 o
   3   8   7       30.40       25.72      1.10 o
   4   8   7       21.12       20.31      1.35 o
   5   8   7        3.34        4.94      1.18 o
   6   8   7        2.98        4.23      1.12 o
  -5   9   7        7.70        5.47      3.89 o
  -4   9   7       38.31       36.75      5.08 o
  -3   9   7        0.15        1.92      3.00 o
  -2   9   7        6.35        4.50      1.42 o
  -1   9   7       72.46       64.83      3.47 o
   0   9   7       96.46      101.61      2.86 o
   1   9   7       20.93       20.56      1.43 o
   2   9   7        3.82        3.21      0.97 o
   3   9   7        0.03       -0.33      0.93 o
   4   9   7       11.94       10.31      1.19 o
   5   9   7        0.06       -0.43      1.06 o
   6   9   7        1.50        1.62      1.17 o
  -4  10   7        0.63       -0.97      3.33 o
  -3  10   7        1.01       -2.51      2.51 o
  -2  10   7        0.11        0.47      1.62 o
  -1  10   7        0.69       -1.79      1.95 o
   0  10   7        3.13        2.98      1.24 o
   1  10   7        5.95        4.35      1.11 o
   2  10   7       33.46       33.14      2.06 o
   3  10   7        2.21        1.91      1.06 o
   4  10   7       22.93       23.42      1.95 o
   5  10   7        1.01        0.32      1.17 o
   6  10   7        2.45        1.67      1.24 o
  -4  11   7        0.23       -1.04      4.17 o
  -3  11   7        0.30       -3.28      3.28 o
  -2  11   7        7.72        6.63      2.04 o
  -1  11   7        0.02        2.38      1.39 o
   0  11   7        5.89        7.45      1.38 o
   1  11   7        0.11       -0.87      1.16 o
   2  11   7      133.04      123.13      3.72 o
   3  11   7       32.08       33.18      1.88 o
   4  11   7        1.03        0.79      1.07 o
   5  11   7       19.09       25.80      1.66 o
   6  11   7        4.35        2.98      1.99 o
  -3  12   7        3.69       -2.83      3.65 o
  -2  12   7        2.51        3.13      2.50 o
  -1  12   7        3.50        5.62      1.72 o
   0  12   7       16.41       16.57      1.94 o
   1  12   7      119.75      119.15      3.93 o
   2  12   7        0.66       -1.09      1.28 o
   3  12   7        6.56        7.77      1.38 o
   4  12   7        0.50        1.76      1.18 o
   5  12   7        3.63        3.25      1.29 o
  -3  13   7        0.97       -3.05      4.00 o
  -2  13   7        2.54        4.00      3.80 o
  -1  13   7       12.87       15.40      3.32 o
   0  13   7       25.02       27.80      2.84 o
   1  13   7        0.03        1.04      1.53 o
   2  13   7        0.47        1.07      1.39 o
   3  13   7        4.12        3.35      1.31 o
   4  13   7        8.43       11.62      2.73 o
   5  13   7        0.40        1.29      1.30 o
  -1  14   7        0.95        3.71      2.74 o
   0  14   7       90.96       94.44      8.13 o
   1  14   7       16.66       14.50      2.55 o
   2  14   7        4.26        5.36      1.75 o
   3  14   7        0.42        0.29      1.53 o
   4  14   7       10.77       16.98      1.96 o
  -1  15   7        0.34       -1.88      3.89 o
   0  15   7        0.22        0.91      2.32 o
   1  15   7        1.59        4.19      2.23 o
   2  15   7        2.56        1.82      2.08 o
   3  15   7       10.68       10.40      2.00 o
   0  16   7        6.70       11.95      4.75 o
   1  16   7        1.93        0.98      3.05 o
   2  16   7        0.09       -0.69      2.93 o
  -2  -9   8        0.21       -4.32      4.32 o
  -1  -9   8        7.68        9.97      3.48 o
   0  -9   8        0.66        1.07      2.49 o
   1  -9   8        1.38       -0.73      2.29 o
  -3  -8   8       14.71       18.46      3.64 o
  -2  -8   8       14.45       19.11      2.48 o
  -1  -8   8        5.85        4.92      2.37 o
   0  -8   8        0.22        1.44      1.91 o
   1  -8   8        2.64        4.39      2.24 o
   2  -8   8        0.26        2.82      4.31 o
  -4  -7   8        2.90        5.29      2.83 o
  -3  -7   8        0.37       -1.19      1.84 o
  -2  -7   8        2.35       -0.95      1.63 o
  -1  -7   8        0.04        4.08      2.34 o
   0  -7   8       11.01        9.68      2.11 o
   1  -7   8        0.06       -0.19      1.81 o
   2  -7   8        9.36       11.05      4.86 o
   3  -7   8        0.00       -0.67      3.49 o
  -4  -6   8        0.03        1.04      2.04 o
  -3  -6   8        1.36        0.48      1.55 o
  -2  -6   8        1.09        0.52      2.21 o
  -1  -6   8       11.10       10.55      1.71 o
   0  -6   8        0.86        0.58      1.56 o
   1  -6   8        7.74        6.22      2.02 o
   2  -6   8       14.56       11.50      3.65 o
   3  -6   8        0.66        3.97      2.08 o
   4  -6   8        0.00       -0.47      2.19 o
  -5  -5   8        0.15       -1.12      2.41 o
  -4  -5   8        0.78        2.00      1.75 o
  -3  -5   8        6.85        3.03      1.67 o
  -2  -5   8        5.02        4.97      1.64 o
  -1  -5   8       12.73       11.03      1.59 o
   0  -5   8       45.01       43.63      2.55 o
   1  -5   8       12.81       11.26      1.69 o
   2  -5   8        8.17        5.03      1.56 o
   3  -5   8        0.01        0.03      1.89 o
   4  -5   8        8.48        3.13      2.20 o
  -5  -4   8        2.12        2.62      2.29 o
  -4  -4   8        0.23       -0.12      1.43 o
  -3  -4   8        8.59        6.82      1.79 o
  -2  -4   8        0.69       -0.94      1.78 o
  -1  -4   8        6.06        2.30      1.91 o
   0  -4   8       34.36       37.02      1.87 o
   1  -4   8        1.41        2.47      1.26 o
   2  -4   8        0.02        1.24      1.26 o
   3  -4   8       10.23        7.40      2.01 o
   4  -4   8        8.36        6.16      2.16 o
   5  -4   8        7.78        6.28      2.28 o
  -5  -3   8        4.31        5.21      3.63 o
  -4  -3   8        2.49        3.80      1.55 o
  -3  -3   8       10.68       10.69      1.82 o
  -2  -3   8      191.62      193.89      4.75 o
  -1  -3   8      686.39      663.58      8.56 o
   0  -3   8       10.09       10.90      1.26 o
   1  -3   8       38.07       34.63      1.91 o
   2  -3   8       16.44       13.01      1.94 o
   3  -3   8        2.54        2.46      1.39 o
   4  -3   8        0.36       -0.24      1.86 o
   5  -3   8       10.20       10.36      3.41 o
  -5  -2   8        6.12        6.37      2.20 o
  -4  -2   8        9.40        4.84      2.00 o
  -3  -2   8      134.04      143.66      4.98 o
  -2  -2   8       80.30       78.19      2.55 o
  -1  -2   8       89.56       89.14      2.28 o
   0  -2   8        2.71        3.75      0.91 o
   1  -2   8        0.49        0.48      1.11 o
   2  -2   8        7.84        9.82      1.26 o
   3  -2   8       11.59       11.44      2.07 o
   4  -2   8        0.31       -0.48      1.89 o
   5  -2   8        3.81        2.18      1.89 o
  -5  -1   8        0.36       -0.55      1.85 o
  -4  -1   8       28.93       28.11      2.05 o
  -3  -1   8        4.18        1.38      1.63 o
  -2  -1   8       76.41       81.83      2.29 o
  -1  -1   8        2.08        0.55      0.71 o
   0  -1   8       95.71       92.21      3.15 o
   1  -1   8        1.36       -0.25      0.84 o
   2  -1   8       36.00       33.22      1.45 o
   3  -1   8       58.11       53.99      3.01 o
   4  -1   8       77.62       73.07      3.50 o
   5  -1   8        3.43        3.07      1.77 o
   6  -1   8        3.69        3.31      2.70 o
  -5   0   8        4.74        1.87      1.90 o
  -4   0   8       32.05       34.70      2.12 o
  -3   0   8        1.63        1.00      1.20 o
  -2   0   8      150.29      146.36      2.60 o
  -1   0   8        0.03       -0.54      0.62 o
   0   0   8       62.11       52.79      1.78 o
   1   0   8       40.06       36.33      1.30 o
   2   0   8       52.31       53.30      1.55 o
   3   0   8       83.61       86.20      2.27 o
   4   0   8       44.15       47.29      2.11 o
   5   0   8        0.92        2.84      1.44 o
   6   0   8        0.81        0.76      2.70 o
  -6   1   8        3.72        2.99      3.57 o
  -5   1   8       13.19       11.37      2.58 o
  -4   1   8       23.05       23.53      2.27 o
  -3   1   8       11.40       13.55      2.12 o
  -2   1   8        1.91        1.62      0.72 o
  -1   1   8        3.01        0.34      0.63 o
   0   1   8        1.38        1.77      0.60 o
   1   1   8        3.15        2.35      0.69 o
   2   1   8       46.79       44.11      1.39 o
   3   1   8      202.16      192.20      3.64 o
   4   1   8      225.08      217.92      4.45 o
   5   1   8        1.90        1.94      1.32 o
   6   1   8        4.89        2.50      1.55 o
  -6   2   8        3.84        2.85      3.77 o
  -5   2   8       33.12       34.24      4.15 o
  -4   2   8        0.82        1.83      3.22 o
  -3   2   8       22.12       25.25      2.00 o
  -2   2   8       12.35       15.35      0.93 o
  -1   2   8       81.94       93.56      2.07 o
   0   2   8      198.23      233.72      5.91 o
   1   2   8        0.02        0.11      0.73 o
   2   2   8       59.27       55.53      1.49 o
   3   2   8      150.99      140.68      2.71 o
   4   2   8       29.80       25.99      1.60 o
   5   2   8        1.38        0.50      1.22 o
   6   2   8        5.26        3.23      1.45 o
  -6   3   8        8.98        9.81      3.44 o
  -5   3   8       32.71       29.02      1.97 o
  -4   3   8       69.99       71.31      3.89 o
  -3   3   8       40.26       46.23      2.80 o
  -2   3   8       46.16       49.34      1.42 o
  -1   3   8      208.30      212.36      3.20 o
   0   3   8       21.37       26.74      1.45 o
   1   3   8       13.09       16.75      0.95 o
   2   3   8      360.77      339.63      4.31 o
   3   3   8      288.41      283.83      3.93 o
   4   3   8        0.35        0.24      0.91 o
   5   3   8        0.65        0.79      1.00 o
   6   3   8        2.00        1.73      1.34 o
  -5   4   8        0.10        0.30      2.36 o
  -4   4   8        1.21        2.54      1.84 o
  -3   4   8       11.98       12.47      1.76 o
  -2   4   8       15.49       11.99      0.90 o
  -1   4   8       21.86       27.33      1.16 o
   0   4   8        0.56        0.77      0.66 o
   1   4   8       15.72       12.51      0.92 o
   2   4   8        1.05        0.31      0.60 o
   3   4   8       91.63       84.51      1.90 o
   4   4   8       71.87       62.34      2.13 o
   5   4   8       36.24       36.86      1.78 o
   6   4   8        3.14        2.51      1.64 o
  -5   5   8        8.22        6.88      3.15 o
  -4   5   8        0.82        1.06      2.38 o
  -3   5   8        1.68        0.20      1.56 o
  -2   5   8        4.33        4.20      0.87 o
  -1   5   8       67.03       75.16      2.28 o
   0   5   8        0.22       -0.10      0.63 o
   1   5   8       29.30       27.38      1.48 o
   2   5   8      152.12      147.36      2.45 o
   3   5   8       21.02       24.93      1.18 o
   4   5   8       59.40       51.80      1.94 o
   5   5   8      139.65      139.68      3.62 o
   6   5   8        5.50        5.23      1.53 o
  -5   6   8        0.30        2.59      3.03 o
  -4   6   8        0.57       -1.53      2.44 o
  -3   6   8        3.66        3.90      5.43 o
  -2   6   8       50.84       55.18      2.13 o
  -1   6   8       13.99       17.52      1.23 o
   0   6   8        0.13       -0.78      0.78 o
   1   6   8       17.88       15.82      1.02 o
   2   6   8       52.48       48.06      1.40 o
   3   6   8       18.30       20.60      1.04 o
   4   6   8       59.60       44.38      1.80 o
   5   6   8       49.84       49.32      1.95 o
   6   6   8        0.36        1.09      1.08 o
  -5   7   8        0.00        3.59      3.41 o
  -4   7   8       11.32        5.81      3.37 o
  -3   7   8       11.73       11.84      3.24 o
  -2   7   8       46.16       48.81      2.64 o
  -1   7   8        1.36        1.31      0.85 o
   0   7   8       15.31       12.98      1.23 o
   1   7   8        3.07        5.47      1.00 o
   2   7   8        0.05       -0.68      0.68 o
   3   7   8        0.12        0.06      0.68 o
   4   7   8        2.27        3.15      0.99 o
   5   7   8        4.27        4.46      1.18 o
   6   7   8        0.05        0.39      1.08 o
  -5   8   8        0.31       -2.94      2.94 o
  -4   8   8       11.88        6.40      3.57 o
  -3   8   8       43.86       41.38      4.84 o
  -2   8   8      100.06       96.17      2.95 o
  -1   8   8       42.37       45.86      1.94 o
   0   8   8      151.81      148.40      3.41 o
   1   8   8       77.51       83.42      2.45 o
   2   8   8        0.36       -0.69      0.69 o
   3   8   8      286.51      248.51      3.84 o
   4   8   8       99.75       81.34      2.48 o
   5   8   8        2.44        2.08      1.17 o
   6   8   8        5.34        5.82      1.31 o
  -5   9   8        1.50       -0.11      3.69 o
  -4   9   8        3.66       -3.15      3.33 o
  -3   9   8        0.78       -1.12      3.11 o
  -2   9   8       32.18       30.99      2.54 o
  -1   9   8        7.74       11.91      1.39 o
   0   9   8       55.79       59.46      2.27 o
   1   9   8       29.81       32.29      1.91 o
   2   9   8        1.90        2.50      1.11 o
   3   9   8       32.66       34.79      1.72 o
   4   9   8       27.34       34.97      2.29 o
   5   9   8        2.25        2.29      1.20 o
   6   9   8        5.00        6.34      1.82 o
  -4  10   8        1.68        2.66      3.63 o
  -3  10   8        0.68       -2.83      2.83 o
  -2  10   8        8.45        8.62      1.97 o
  -1  10   8       45.84       44.78      2.48 o
   0  10   8       41.27       43.41      2.32 o
   1  10   8       11.65        9.37      1.29 o
   2  10   8        1.29        0.32      1.19 o
   3  10   8      100.77       92.65      2.84 o
   4  10   8       26.14       28.85      1.72 o
   5  10   8        1.79        3.38      1.69 o
   6  10   8        8.18       14.41      2.17 o
  -4  11   8        0.04        0.37      4.15 o
  -3  11   8        7.01        6.24      3.69 o
  -2  11   8        2.60        2.90      2.47 o
  -1  11   8        0.80        1.80      1.41 o
   0  11   8       43.92       39.47      3.83 o
   1  11   8       19.95       17.44      1.79 o
   2  11   8       20.93       22.19      1.93 o
   3  11   8       10.52        9.49      1.38 o
   4  11   8        2.37        2.08      1.14 o
   5  11   8       11.75       13.90      1.75 o
  -3  12   8        5.52        6.83      4.49 o
  -2  12   8        0.57       -1.70      2.31 o
  -1  12   8        0.95        0.13      1.91 o
   0  12   8        0.28       -0.97      1.63 o
   1  12   8        4.80        3.74      1.54 o
   2  12   8        7.39        6.99      1.63 o
   3  12   8        4.90        6.64      1.73 o
   4  12   8       17.30       19.83      1.74 o
   5  12   8        0.51       -1.19      1.19 o
  -3  13   8        2.00       -4.08      4.08 o
  -1  13   8        1.31       -1.10      2.38 o
   0  13   8        0.75       -0.83      1.84 o
   1  13   8       25.44       22.25      3.53 o
   2  13   8       27.52       30.05      2.30 o
   3  13   8        0.00        2.23      1.50 o
   4  13   8        0.02       -1.24      1.24 o
   5  13   8       19.81       29.13      2.11 o
  -1  14   8        3.37        6.78      4.75 o
   0  14   8        1.30        1.63      3.21 o
   1  14   8        6.46        3.96      2.15 o
   2  14   8        0.30        2.55      1.88 o
   3  14   8        3.42        4.62      1.72 o
   4  14   8        6.02        7.05      2.73 o
  -1  15   8        1.54        6.70      4.67 o
   0  15   8        3.63        5.34      3.33 o
   1  15   8        3.45        6.42      2.47 o
   2  15   8        0.17        0.09      1.72 o
   3  15   8        0.07        0.87      2.00 o
   0  16   8        1.17        6.42      4.71 o
   1  16   8        1.65        0.70      2.73 o
   2  16   8        0.62       -2.00      2.60 o
  -2  -8   9        7.93       10.39      5.42 o
  -1  -8   9        7.52        7.25      3.50 o
   0  -8   9        0.24        1.38      2.40 o
   1  -8   9        1.80       -1.37      2.14 o
  -3  -7   9        5.00        9.55      3.24 o
  -2  -7   9        1.05       -0.97      1.82 o
  -1  -7   9        1.84        1.30      2.24 o
   0  -7   9        0.59        0.28      1.90 o
   1  -7   9        5.91        2.73      2.52 o
   2  -7   9        0.98        5.19      2.45 o
  -4  -6   9       26.57       32.20      6.97 o
  -3  -6   9        3.68        4.18      1.95 o
  -2  -6   9       13.42       12.17      2.13 o
  -1  -6   9        3.20        3.96      1.84 o
   0  -6   9        0.12       -1.60      1.60 o
   1  -6   9       10.41        9.75      2.17 o
   2  -6   9        0.14        0.86      2.10 o
   3  -6   9        1.03        0.92      2.68 o
  -4  -5   9        1.68        1.32      1.77 o
  -3  -5   9        0.12       -0.09      1.55 o
  -2  -5   9        0.12       -1.55      1.55 o
  -1  -5   9       41.46       44.99      2.52 o
   0  -5   9        2.04        0.95      1.60 o
   1  -5   9        2.86        0.45      1.71 o
   2  -5   9        0.01        1.03      1.78 o
   3  -5   9        9.32       11.63      2.50 o
   4  -5   9       12.83       13.78      2.74 o
  -4  -4   9        0.17       -0.46      2.14 o
  -3  -4   9        1.45        2.84      1.68 o
  -2  -4   9        3.26        2.55      1.56 o
  -1  -4   9        2.47        0.93      1.40 o
   0  -4   9        0.43        0.20      1.48 o
   1  -4   9        6.50        7.06      1.55 o
   2  -4   9        2.17        0.82      1.34 o
   3  -4   9       12.28        8.65      2.25 o
   4  -4   9        0.00       -2.26      2.26 o
  -5  -3   9        3.58        3.89      2.42 o
  -4  -3   9        0.03       -3.63      4.39 o
  -3  -3   9        2.68        3.58      1.69 o
  -2  -3   9       25.14       20.64      2.32 o
  -1  -3   9      120.87      125.17      3.59 o
   0  -3   9       70.47       66.33      2.37 o
   1  -3   9       29.19       27.54      2.08 o
   2  -3   9       48.22       42.84      2.64 o
   3  -3   9       14.43        9.63      2.09 o
   4  -3   9        0.25        2.81      1.94 o
   5  -3   9        0.84        0.29      2.02 o
  -5  -2   9        0.01       -0.31      2.07 o
  -4  -2   9        3.51        2.04      1.52 o
  -3  -2   9       61.01       56.58      9.05 o
  -2  -2   9       58.97       55.89      3.03 o
  -1  -2   9       11.53       14.67      1.88 o
   0  -2   9       15.65       13.78      1.24 o
   1  -2   9        0.30        0.00      0.89 o
   2  -2   9        3.19        3.82      1.18 o
   3  -2   9        0.33        0.55      1.32 o
   4  -2   9       11.32        8.10      3.32 o
   5  -2   9        1.11       -1.76      1.76 o
  -5  -1   9        0.43        0.62      2.03 o
  -4  -1   9        2.40        1.08      1.72 o
  -3  -1   9      184.58      186.91      5.36 o
  -2  -1   9       31.85       32.19      2.04 o
  -1  -1   9       16.73       13.28      1.40 o
   0  -1   9        1.00        1.17      0.93 o
   1  -1   9        8.17        6.56      1.05 o
   2  -1   9       27.13       24.81      1.62 o
   3  -1   9       46.80       47.42      2.26 o
   4  -1   9        6.85        6.65      2.59 o
   5  -1   9        2.27        1.30      1.83 o
  -5   0   9        3.01        0.32      1.94 o
  -4   0   9        3.81        3.24      1.45 o
  -3   0   9        0.81        0.15      1.31 o
  -2   0   9       13.41       14.78      1.58 o
  -1   0   9       21.86       21.33      1.24 o
   0   0   9       47.17       43.29      1.87 o
   1   0   9        1.62        3.69      0.76 o
   2   0   9        0.97        1.43      0.88 o
   3   0   9        1.50        1.10      0.95 o
   4   0   9        1.73        1.45      1.21 o
   5   0   9       12.92       14.32      2.12 o
  -5   1   9        1.32        0.50      1.96 o
  -4   1   9       35.86       33.47      2.97 o
  -3   1   9        0.88        2.45      1.75 o
  -2   1   9       14.73       17.35      1.40 o
  -1   1   9      116.46      113.36      2.62 o
   0   1   9       23.12       22.40      1.15 o
   1   1   9        0.31        0.36      0.68 o
   2   1   9       14.81       16.38      1.33 o
   3   1   9       93.97       97.42      2.64 o
   4   1   9       65.75       69.36      2.59 o
   5   1   9       10.11       10.10      1.74 o
   6   1   9        0.05        1.31      1.58 o
  -5   2   9        7.35        6.30      1.34 o
  -4   2   9       38.36       44.25      4.25 o
  -3   2   9        0.01       -0.54      1.57 o
  -2   2   9        1.73        3.23      0.94 o
  -1   2   9        2.26        1.89      0.69 o
   0   2   9      130.09      126.16      3.38 o
   1   2   9       16.17       19.70      1.16 o
   2   2   9      220.59      232.43      3.46 o
   3   2   9      301.02      299.31      4.98 o
   4   2   9       12.14       11.26      1.35 o
   5   2   9        0.48       -0.17      1.12 o
   6   2   9        0.01        1.38      1.48 o
  -5   3   9        4.18        2.20      2.02 o
  -4   3   9       16.39       13.12      2.34 o
  -3   3   9        2.83        1.90      2.40 o
  -2   3   9        3.31        2.68      0.86 o
  -1   3   9        2.06        2.45      0.63 o
   0   3   9        1.88        0.54      0.76 o
   1   3   9       71.87       66.94      1.90 o
   2   3   9       98.09      102.23      2.36 o
   3   3   9        3.63        5.94      1.05 o
   4   3   9        9.82        9.82      1.32 o
   5   3   9       13.68       17.02      1.51 o
   6   3   9        1.94        0.93      1.41 o
  -5   4   9        8.24        3.77      2.24 o
  -4   4   9        0.73        1.86      1.95 o
  -3   4   9        1.08        0.73      1.43 o
  -2   4   9       62.24       68.10      1.99 o
  -1   4   9        4.17        5.50      0.77 o
   0   4   9       12.04       10.69      1.03 o
   1   4   9       67.65       61.35      1.95 o
   2   4   9        6.33        7.08      0.84 o
   3   4   9       30.38       28.79      1.47 o
   4   4   9       33.13       33.65      1.77 o
   5   4   9        6.54        8.01      1.28 o
   6   4   9        1.04       -0.56      1.80 o
  -5   5   9        2.00        2.52      2.20 o
  -4   5   9        2.49        3.81      2.09 o
  -3   5   9        0.47        1.75      1.88 o
  -2   5   9       39.85       46.31      1.87 o
  -1   5   9        2.66        1.80      0.72 o
   0   5   9       16.81       15.43      1.56 o
   1   5   9      395.28      388.65      5.75 o
   2   5   9       16.70       15.01      0.98 o
   3   5   9       14.74       14.58      1.19 o
   4   5   9        5.85        4.56      1.10 o
   5   5   9        4.82        6.91      1.21 o
   6   5   9       10.54        9.84      2.54 o
  -5   6   9        0.03        0.26      2.14 o
  -4   6   9        0.79       -1.28      2.01 o
  -3   6   9       50.91       52.61      5.01 o
  -2   6   9        0.01       -0.98      0.98 o
  -1   6   9        0.03        0.67      0.77 o
   0   6   9       20.81       17.02      1.21 o
   1   6   9       60.62       65.56      2.04 o
   2   6   9       62.31       64.35      1.72 o
   3   6   9       24.52       23.63      1.37 o
   4   6   9      106.25       99.64      2.77 o
   5   6   9        0.42        1.11      1.05 o
   6   6   9       12.38       14.61      1.59 o
  -5   7   9        0.00       -0.28      3.33 o
  -4   7   9       10.13        7.65      3.48 o
  -3   7   9        6.65        9.83      3.39 o
  -2   7   9        8.05        5.92      1.42 o
  -1   7   9        5.44        5.29      1.07 o
   0   7   9        2.89        2.06      0.97 o
   1   7   9       13.78       16.64      1.23 o
   2   7   9       16.87       20.11      1.17 o
   3   7   9        5.90        4.01      0.88 o
   4   7   9      145.70      134.90      3.23 o
   5   7   9        1.51        1.43      1.15 o
   6   7   9        0.17       -0.21      1.18 o
  -5   8   9        0.53        1.56      3.78 o
  -4   8   9        1.15       -1.84      2.96 o
  -3   8   9       30.27       27.87      4.49 o
  -2   8   9       62.44       69.56      3.36 o
  -1   8   9        0.02       -0.03      0.97 o
   0   8   9       17.49       18.28      1.58 o
   1   8   9        1.16        3.17      1.04 o
   2   8   9        3.60        2.25      1.20 o
   3   8   9       52.17       41.47      1.69 o
   4   8   9        7.06        6.80      1.34 o
   5   8   9        7.52        6.64      1.38 o
   6   8   9        6.75        6.81      1.43 o
  -4   9   9        1.02       -3.03      3.03 o
  -3   9   9        1.39        8.75      3.69 o
  -2   9   9       11.80        9.65      2.14 o
  -1   9   9       29.59       26.75      2.06 o
   0   9   9        1.10       -0.30      0.98 o
   1   9   9        2.42        2.24      1.03 o
   2   9   9        3.16        1.52      1.02 o
   3   9   9       22.74       22.06      1.38 o
   4   9   9        0.19        0.18      1.00 o
   5   9   9        4.12        3.12      1.31 o
   6   9   9        1.12        0.44      1.32 o
  -4  10   9        2.36        4.88      3.93 o
  -3  10   9        2.95        0.89      3.48 o
  -2  10   9       11.12       13.09      2.13 o
  -1  10   9       31.25       33.50      2.29 o
   0  10   9        9.29       11.11      1.40 o
   1  10   9        4.87        5.07      1.31 o
   2  10   9      251.96      233.27      5.35 o
   3  10   9       53.23       52.95      2.24 o
   4  10   9        1.89        1.05      1.08 o
   5  10   9        1.32        1.26      1.28 o
   6  10   9        5.84        6.59      1.52 o
  -4  11   9        0.11       -2.79      3.74 o
  -3  11   9        0.06       -0.26      3.46 o
  -2  11   9        0.88        1.37      2.27 o
  -1  11   9        2.54        5.62      1.65 o
   0  11   9        2.01        1.70      1.24 o
   1  11   9        5.80        6.73      1.56 o
   2  11   9       65.06       60.14      3.17 o
   3  11   9       62.44       59.07      2.45 o
   4  11   9        4.82        4.88      1.27 o
   5  11   9        1.19        4.10      1.52 o
  -3  12   9        0.32       -0.48      4.13 o
  -2  12   9       14.99       15.65      6.34 o
  -1  12   9       18.43       17.72      3.04 o
   0  12   9       19.87       21.59      2.57 o
   1  12   9       12.46       15.24      2.01 o
   2  12   9       43.18       43.91      2.56 o
   3  12   9       21.94       19.45      1.78 o
   4  12   9        7.26        8.59      1.54 o
   5  12   9        4.23        8.16      1.52 o
  -1  13   9       19.44       31.55      3.86 o
   0  13   9        0.10        1.45      1.87 o
   1  13   9        0.22        0.20      1.49 o
   2  13   9        4.79        2.10      1.53 o
   3  13   9        0.48       -0.38      1.20 o
   4  13   9       29.08       43.04      2.41 o
   5  13   9        0.93        2.16      1.44 o
  -1  14   9       10.74       14.91      3.36 o
   0  14   9        8.22        8.38      2.53 o
   1  14   9       10.49       12.34      2.62 o
   2  14   9        0.00       -0.20      1.63 o
   3  14   9        0.12       -1.19      1.54 o
   4  14   9        2.76        5.20      1.92 o
  -1  15   9        5.83        1.82      4.52 o
   0  15   9       11.75       13.79      3.35 o
   1  15   9        1.68        1.39      3.31 o
   2  15   9        0.00       -1.10      2.06 o
   3  15   9       11.08       13.72      2.61 o
   0  16   9        0.51       -0.41      4.19 o
   1  16   9        0.81        1.38      2.89 o
   2  16   9        0.00        2.45      2.81 o
  -2  -7  10        0.59        0.49      3.23 o
  -1  -7  10        0.24       -2.25      3.03 o
   0  -7  10       18.17       24.19      3.49 o
   1  -7  10        9.29        7.29      2.52 o
  -3  -6  10       31.18       37.78      8.30 o
  -2  -6  10        2.46        3.41      2.38 o
  -1  -6  10        0.17       -2.13      2.13 o
   0  -6  10        0.35       -0.02      1.89 o
   1  -6  10        1.50        3.54      2.12 o
   2  -6  10        0.25       -2.02      2.02 o
  -3  -5  10        0.13       -0.16      2.12 o
  -2  -5  10        0.73       -0.33      1.68 o
  -1  -5  10        0.64       -1.89      1.89 o
   0  -5  10        6.92        9.65      2.08 o
   1  -5  10        8.44        7.53      2.06 o
   2  -5  10        0.03       -1.07      2.00 o
   3  -5  10        0.23       -1.40      2.64 o
  -4  -4  10        0.30       -2.61      3.69 o
  -3  -4  10        0.37        0.38      2.28 o
  -2  -4  10       10.54        9.08      2.37 o
  -1  -4  10       14.38       16.37      2.48 o
   0  -4  10        0.01       -1.55      1.55 o
   1  -4  10        7.78        7.81      1.93 o
   2  -4  10       11.87       11.84      2.28 o
   3  -4  10        0.26       -1.41      1.82 o
   4  -4  10        2.77        3.52      2.30 o
  -4  -3  10        0.02       -0.33      1.70 o
  -3  -3  10        0.09       -0.26      2.40 o
  -2  -3  10        0.23        4.46      2.32 o
  -1  -3  10        1.70        2.21      1.37 o
   0  -3  10        2.20        1.60      1.17 o
   1  -3  10        8.49        6.94      1.67 o
   2  -3  10        4.02        2.67      1.44 o
   3  -3  10       30.57       39.40      3.18 o
   4  -3  10       25.25       29.54      3.11 o
  -4  -2  10        0.42       -0.82      1.54 o
  -3  -2  10        1.75        0.02      1.57 o
  -2  -2  10       14.22       14.73      2.12 o
  -1  -2  10       15.69       17.71      1.89 o
   0  -2  10        0.45       -0.83      1.04 o
   1  -2  10        1.62        1.44      1.12 o
   2  -2  10       39.86       41.28      2.12 o
   3  -2  10        6.75        9.58      2.10 o
   4  -2  10       24.58       31.35      4.10 o
   5  -2  10       13.86       10.41      2.51 o
  -5  -1  10        0.19       -1.56      2.11 o
  -4  -1  10        0.96       -0.85      1.51 o
  -3  -1  10       19.08       20.57      2.22 o
  -2  -1  10      326.73      315.74      7.74 o
  -1  -1  10       54.56       58.53      2.41 o
   0  -1  10        3.74        2.86      0.95 o
   1  -1  10        6.98        3.27      1.75 o
   2  -1  10       49.46       46.69      2.12 o
   3  -1  10        7.50        6.08      1.47 o
   4  -1  10       19.71       15.15      2.33 o
   5  -1  10        0.69        2.18      2.02 o
  -5   0  10        2.03       -2.09      2.21 o
  -4   0  10       25.66       28.17      2.37 o
  -3   0  10      101.93      108.88      5.25 o
  -2   0  10       67.18       63.27      3.78 o
  -1   0  10        0.01       -0.66      1.18 o
   0   0  10       17.58       17.13      1.50 o
   1   0  10        4.00        1.38      0.92 o
   2   0  10       46.97       48.45      1.93 o
   3   0  10        2.45        3.45      1.08 o
   4   0  10       25.94       25.63      1.91 o
   5   0  10        0.01        1.28      1.86 o
  -5   1  10        3.72        0.43      2.84 o
  -4   1  10        3.65        5.00      1.65 o
  -3   1  10       32.93       32.15      3.13 o
  -2   1  10        5.50        7.84      1.63 o
  -1   1  10        5.39        3.95      1.11 o
   0   1  10       18.83       17.47      1.08 o
   1   1  10       30.81       25.95      1.31 o
   2   1  10      145.31      132.58      3.20 o
   3   1  10      210.60      214.71      4.60 o
   4   1  10       26.58       25.32      1.91 o
   5   1  10       30.85       33.58      2.44 o
  -5   2  10        4.98        4.80      1.50 o
  -4   2  10        1.58        0.61      2.00 o
  -3   2  10       36.79       41.54      3.29 o
  -2   2  10        7.53        7.93      1.61 o
  -1   2  10        0.83       -0.81      0.81 o
   0   2  10       12.20       15.08      1.72 o
   1   2  10       45.34       51.03      2.29 o
   2   2  10       74.98       80.33      2.42 o
   3   2  10      223.27      227.83      4.70 o
   4   2  10        3.99        3.61      1.38 o
   5   2  10       20.65       24.11      1.85 o
   6   2  10        0.21        1.55      1.58 o
  -5   3  10        4.12        6.82      1.83 o
  -4   3  10        5.73        2.06      2.06 o
  -3   3  10        9.65       13.10      2.97 o
  -2   3  10       11.38        9.87      1.48 o
  -1   3  10       49.81       45.79      1.86 o
   0   3  10        0.01        0.14      0.89 o
   1   3  10        1.51        0.13      0.76 o
   2   3  10      173.14      166.78      4.42 o
   3   3  10      521.64      514.67      7.52 o
   4   3  10        4.82        6.01      1.29 o
   5   3  10       18.51       16.08      1.65 o
   6   3  10        0.11       -1.44      1.44 o
  -5   4  10        2.68        0.10      2.22 o
  -4   4  10        9.46       12.82      5.38 o
  -3   4  10        0.08        1.48      1.94 o
  -2   4  10       16.86       17.25      1.85 o
  -1   4  10      123.07      127.66      3.04 o
   0   4  10       11.52       12.75      1.17 o
   1   4  10       22.48       21.99      1.30 o
   2   4  10       34.01       32.15      1.48 o
   3   4  10       70.34       67.93      3.22 o
   4   4  10       21.95       19.45      1.59 o
   5   4  10        1.72        1.34      1.19 o
   6   4  10        2.35        3.05      1.56 o
  -5   5  10        9.48        8.87      2.83 o
  -4   5  10        5.46        4.91      2.27 o
  -3   5  10        0.95        0.95      2.61 o
  -2   5  10       16.94       21.04      2.11 o
  -1   5  10        5.32        5.47      1.08 o
   0   5  10        0.90       -0.20      0.85 o
   1   5  10      277.34      270.35      4.60 o
   2   5  10      877.73      813.56      9.74 o
   3   5  10       10.54       10.94      1.21 o
   4   5  10        0.49        1.07      0.99 o
   5   5  10        1.05        1.01      1.12 o
   6   5  10        7.00        8.99      2.03 o
  -5   6  10        0.01       -0.28      2.26 o
  -4   6  10        1.61        0.71      2.07 o
  -3   6  10        7.66        5.44      2.23 o
  -2   6  10       18.48       18.88      1.80 o
  -1   6  10        0.00       -0.79      0.87 o
   0   6  10       49.68       45.99      1.87 o
   1   6  10       20.91       23.47      1.45 o
   2   6  10       44.22       42.22      2.09 o
   3   6  10      150.64      140.70      3.13 o
   4   6  10       27.63       20.62      1.56 o
   5   6  10        1.47        1.98      1.13 o
   6   6  10        1.21        0.96      1.37 o
  -5   7  10        0.02        1.11      2.84 o
  -4   7  10        0.06       -2.21      2.21 o
  -3   7  10        0.92        5.53      3.13 o
  -2   7  10        0.93        1.19      1.51 o
  -1   7  10        7.32        9.64      1.21 o
   0   7  10        3.32        3.20      1.06 o
   1   7  10      246.79      238.51      4.29 o
   2   7  10        2.23        1.20      1.14 o
   3   7  10       24.21       23.99      1.45 o
   4   7  10      108.39      100.42      2.90 o
   5   7  10        5.86        3.06      1.27 o
   6   7  10        0.08       -0.49      1.31 o
  -4   8  10        0.60       -3.13      3.13 o
  -3   8  10        7.30        1.75      3.33 o
  -2   8  10       18.04       14.38      2.09 o
  -1   8  10       61.32       59.52      2.68 o
   0   8  10       13.37       13.73      1.50 o
   1   8  10       54.44       55.04      2.04 o
   2   8  10       11.10       10.44      1.32 o
   3   8  10        0.04        0.04      0.88 o
   4   8  10        9.53        6.35      1.24 o
   5   8  10        0.95       -0.55      1.18 o
   6   8  10        0.10        1.63      1.35 o
  -4   9  10        2.42        3.18      3.78 o
  -3   9  10       19.70       16.42      4.30 o
  -2   9  10        1.23        4.38      2.29 o
  -1   9  10       18.51       14.93      3.41 o
   0   9  10       14.42       10.11      1.40 o
   1   9  10        1.23       -0.05      1.09 o
   2   9  10        6.07        7.21      1.31 o
   3   9  10        1.15        0.06      0.90 o
   4   9  10        3.65        3.70      1.20 o
   5   9  10        3.53        6.14      1.44 o
   6   9  10        0.45        0.84      1.37 o
  -4  10  10        8.44        9.44      4.73 o
  -3  10  10       15.24       17.22      4.71 o
  -2  10  10        0.02        1.81      2.21 o
  -1  10  10       20.48       20.64      2.07 o
   0  10  10        6.06        9.28      1.93 o
   1  10  10        0.97        2.54      1.32 o
   2  10  10       57.78       52.40      2.31 o
   3  10  10       59.77       45.39      2.20 o
   4  10  10        2.94        4.86      1.27 o
   5  10  10        2.12        1.77      1.37 o
  -4  11  10        0.64        1.23      4.19 o
  -3  11  10        0.98        4.06      3.80 o
  -2  11  10        0.00        1.79      2.33 o
  -1  11  10        2.86        2.80      1.66 o
   0  11  10        0.17        2.81      1.70 o
   1  11  10        1.37        0.85      1.33 o
   2  11  10        0.99        0.87      1.39 o
   3  11  10        7.52        6.12      1.57 o
   4  11  10       13.22       13.60      1.61 o
   5  11  10        0.96        2.51      1.49 o
  -3  12  10        1.12       -0.06      3.98 o
  -2  12  10        2.35        5.03      3.72 o
  -1  12  10        8.21        6.46      2.50 o
   0  12  10        0.62        0.08      1.72 o
   1  12  10        5.16        4.52      1.54 o
   2  12  10       14.44       11.39      1.84 o
   3  12  10        0.02        0.02      1.18 o
   4  12  10        1.39       -0.34      1.22 o
   5  12  10       10.54       11.04      1.94 o
  -1  13  10        2.07        2.46      2.54 o
   0  13  10       13.63       13.55      2.58 o
   1  13  10       11.21       11.18      2.33 o
   2  13  10       25.93       25.17      3.01 o
   3  13  10       38.44       39.47      2.34 o
   4  13  10        2.76        2.08      1.46 o
  -1  14  10        1.69        5.38      2.89 o
   0  14  10        4.34        4.42      2.27 o
   1  14  10        1.64        2.70      2.27 o
   2  14  10       11.33       14.13      2.45 o
   3  14  10       29.90       33.30      2.63 o
   4  14  10        0.00       -0.41      1.58 o
  -1  15  10        0.15       -0.41      4.52 o
   0  15  10        3.49        4.29      2.99 o
   1  15  10        2.67       -0.25      2.06 o
   2  15  10        5.03        7.24      2.91 o
   3  15  10        3.54       -0.54      2.11 o
   0  16  10        0.85       -3.39      3.46 o
   1  16  10        2.06        2.02      2.97 o
   2  16  10        8.59       14.23      3.79 o
  -2  -6  11        0.31       -0.98      3.27 o
  -1  -6  11       17.47       19.76      4.19 o
   0  -6  11        7.86       10.57      3.02 o
   1  -6  11        3.85        5.25      2.45 o
  -3  -5  11        1.62       -3.16      3.16 o
  -2  -5  11       11.71       17.69      4.27 o
  -1  -5  11       23.64       33.92      3.53 o
   0  -5  11        6.33       11.20      2.37 o
   1  -5  11       17.20       14.62      2.51 o
   2  -5  11        3.05        6.01      2.64 o
  -3  -4  11        0.00        2.94      2.78 o
  -2  -4  11       11.59       13.42      2.24 o
  -1  -4  11       12.07       16.90      2.31 o
   0  -4  11        1.51        2.95      1.89 o
   1  -4  11        0.00        0.20      1.77 o
   2  -4  11        3.60        4.95      2.41 o
   3  -4  11        0.06        2.02      2.83 o
  -4  -3  11        0.43        1.41      2.40 o
  -3  -3  11       17.41       15.57      2.49 o
  -2  -3  11        7.83        8.32      2.22 o
  -1  -3  11        1.19        1.78      1.65 o
   0  -3  11        4.72        5.23      1.81 o
   1  -3  11        3.23        2.27      1.57 o
   2  -3  11        6.80       10.26      3.24 o
   3  -3  11        1.37       -1.17      1.90 o
   4  -3  11        0.00        1.66      2.17 o
  -4  -2  11        0.22       -2.13      2.96 o
  -3  -2  11       51.07       56.59      3.43 o
  -2  -2  11       57.69       58.07      3.50 o
  -1  -2  11        1.05        2.09      1.92 o
   0  -2  11        3.02        1.76      1.24 o
   1  -2  11       36.07       31.80      2.80 o
   2  -2  11       14.38       12.03      1.63 o
   3  -2  11       18.39       14.93      2.52 o
   4  -2  11        0.00        2.80      2.15 o
  -4  -1  11        0.57       -0.34      2.78 o
  -3  -1  11        2.98        1.95      1.75 o
  -2  -1  11       38.28       41.90      3.00 o
  -1  -1  11       12.78        9.96      1.69 o
   0  -1  11       33.67       33.50      1.94 o
   1  -1  11       92.76       89.16      2.87 o
   2  -1  11        8.02        6.81      1.45 o
   3  -1  11       13.53       16.59      2.07 o
   4  -1  11       26.95       29.66      3.14 o
  -4   0  11        0.65        0.77      1.62 o
  -3   0  11        3.97        5.69      1.86 o
  -2   0  11       14.48       16.78      2.66 o
  -1   0  11        5.80        6.79      1.54 o
   0   0  11       10.38        7.31      1.56 o
   1   0  11        2.71        2.56      1.29 o
   2   0  11        8.51        6.83      1.53 o
   3   0  11       45.21       46.27      2.32 o
   4   0  11       14.96       17.09      2.07 o
   5   0  11       33.77       42.48      3.35 o
  -5   1  11        0.07        2.58      1.65 o
  -4   1  11        6.57        5.73      1.84 o
  -3   1  11       19.18       26.64      3.12 o
  -2   1  11        6.80       10.55      2.50 o
  -1   1  11        1.93        1.21      1.30 o
   0   1  11       15.01       10.32      1.55 o
   1   1  11        2.32        1.90      0.84 o
   2   1  11        6.48        7.68      1.18 o
   3   1  11       71.62       68.47      2.66 o
   4   1  11        7.33        6.50      1.48 o
   5   1  11       10.02       12.50      1.97 o
  -5   2  11        3.04        1.87      1.64 o
  -4   2  11       26.78       26.83      4.57 o
  -3   2  11        0.14        1.00      2.03 o
  -2   2  11       22.34       27.08      7.09 o
  -1   2  11       26.58       19.74      1.83 o
   0   2  11       30.07       33.54      1.53 o
   1   2  11       15.75       14.78      1.18 o
   2   2  11       40.63       39.83      2.66 o
   3   2  11       18.82       20.89      1.71 o
   4   2  11       46.67       50.72      2.38 o
   5   2  11       14.13       15.71      2.30 o
  -5   3  11        0.03       -1.05      1.52 o
  -4   3  11        1.02        1.17      2.00 o
  -3   3  11        1.08        1.12      2.31 o
  -2   3  11       10.73       15.57      2.02 o
  -1   3  11        0.03       -0.73      1.21 o
   0   3  11        1.64        2.02      1.08 o
   1   3  11       31.39       29.26      1.56 o
   2   3  11      661.86      648.49      9.06 o
   3   3  11        3.01        1.14      1.18 o
   4   3  11       65.33       58.75      2.49 o
   5   3  11        6.64        8.57      1.92 o
  -5   4  11        0.00        2.97      2.44 o
  -4   4  11        0.18       -0.01      4.75 o
  -3   4  11        0.64        0.60      2.02 o
  -2   4  11       20.28       16.02      1.76 o
  -1   4  11        4.76        5.52      1.31 o
   0   4  11       12.19       12.74      1.31 o
   1   4  11      240.65      240.81      4.30 o
   2   4  11      694.84      690.35      9.49 o
   3   4  11       23.98       22.59      1.70 o
   4   4  11       11.25       12.96      1.51 o
   5   4  11        5.85        3.88      1.34 o
  -5   5  11        1.92        2.63      2.65 o
  -4   5  11        5.63        7.87      2.53 o
  -3   5  11        5.74        5.47      2.32 o
  -2   5  11       11.80        9.71      1.61 o
  -1   5  11       29.06       26.89      1.81 o
   0   5  11        5.78        6.14      1.11 o
   1   5  11      521.65      496.55      7.66 o
   2   5  11       93.59       93.31      2.64 o
   3   5  11       20.48       19.96      1.58 o
   4   5  11       34.50       34.99      1.97 o
   5   5  11       31.90       35.01      2.07 o
   6   5  11        0.49        0.23      1.44 o
  -4   6  11        0.40        0.21      2.34 o
  -3   6  11       16.02       13.34      2.71 o
  -2   6  11       21.58       18.35      1.89 o
  -1   6  11       41.11       41.72      2.13 o
   0   6  11       62.15       52.02      2.03 o
   1   6  11      205.61      201.10      4.01 o
   2   6  11        4.00        4.78      1.10 o
   3   6  11        1.97        1.64      1.47 o
   4   6  11        7.46        7.85      1.60 o
   5   6  11        2.94        0.91      1.27 o
   6   6  11       10.96       15.38      2.53 o
  -4   7  11        0.57       -2.18      2.18 o
  -3   7  11        8.13        9.64      2.59 o
  -2   7  11        3.40        3.27      1.55 o
  -1   7  11       16.30       17.19      1.65 o
   0   7  11      500.03      493.46      7.40 o
   1   7  11      375.31      368.02      5.95 o
   2   7  11       18.26       19.26      1.49 o
   3   7  11        3.65        2.52      1.30 o
   4   7  11        0.20        1.59      1.09 o
   5   7  11       10.29        8.66      1.61 o
   6   7  11        4.29        3.48      1.52 o
  -4   8  11        7.83        3.92      4.39 o
  -3   8  11       10.21       14.76      2.95 o
  -2   8  11        9.22        5.55      2.78 o
  -1   8  11       20.63       15.88      1.65 o
   0   8  11      183.31      191.76      4.03 o
   1   8  11       45.45       43.14      2.10 o
   2   8  11        7.43        7.06      1.34 o
   3   8  11      150.06      129.12      3.13 o
   4   8  11        9.62        7.23      1.62 o
   5   8  11       15.68       16.45      1.86 o
  -4   9  11        0.28        1.53      3.80 o
  -3   9  11       14.41       13.70      4.30 o
  -2   9  11       32.44       30.22      3.49 o
  -1   9  11       48.46       48.27      2.70 o
   0   9  11      128.12      120.09      3.15 o
   1   9  11        2.21        1.48      1.57 o
   2   9  11        0.12        0.61      1.13 o
   3   9  11      139.68      122.54      3.06 o
   4   9  11        9.97       12.48      1.73 o
   5   9  11        0.15        0.88      1.36 o
  -4  10  11        6.28        1.60      4.08 o
  -3  10  11       37.23       37.23      5.68 o
  -2  10  11        5.20        8.29      2.73 o
  -1  10  11       61.23       69.32      4.41 o
   0  10  11        1.36       -0.44      1.79 o
   1  10  11        0.26        0.43      1.14 o
   2  10  11       50.00       44.32      2.24 o
   3  10  11        3.78        1.39      1.05 o
   4  10  11        6.45        6.37      1.57 o
   5  10  11        4.27        2.09      1.51 o
  -3  11  11       10.72        7.20      4.15 o
  -2  11  11        1.36       -2.40      3.48 o
  -1  11  11       16.32       13.65      2.67 o
   0  11  11        4.78        5.06      2.02 o
   1  11  11        0.55        1.64      1.90 o
   2  11  11       26.26       24.15      1.94 o
   3  11  11        1.25        1.06      1.21 o
   4  11  11        0.55        0.58      1.28 o
   5  11  11        0.66        3.01      1.57 o
  -3  12  11        0.32        2.03      4.15 o
  -2  12  11       27.96       27.38      5.21 o
  -1  12  11        4.00        4.85      2.43 o
   0  12  11        0.54        3.34      1.93 o
   1  12  11      115.98      122.64      4.19 o
   2  12  11       59.63       54.79      2.95 o
   3  12  11        1.87        1.06      1.27 o
   4  12  11        0.14       -1.15      1.15 o
   5  12  11       16.13       22.93      2.90 o
  -1  13  11        1.86        1.13      2.52 o
   0  13  11        0.97        3.87      2.10 o
   1  13  11       22.52       12.37      2.46 o
   2  13  11       21.85       23.76      2.51 o
   3  13  11        5.68        6.77      1.56 o
   4  13  11        0.19       -0.50      1.35 o
  -1  14  11        8.22        2.25      4.13 o
   0  14  11        7.19        5.21      2.95 o
   1  14  11       19.75       22.84      2.93 o
   2  14  11        0.83       -1.50      1.50 o
   3  14  11        2.39        1.51      1.57 o
   4  14  11        8.53       10.93      2.08 o
  -1  15  11        0.78        4.60      4.56 o
   0  15  11        0.19       -0.65      2.58 o
   1  15  11        3.26        7.67      2.51 o
   2  15  11        3.58        2.75      2.81 o
   3  15  11        8.39        8.87      2.12 o
   1  16  11        0.33       -2.68      2.68 o
   2  16  11        1.69        1.66      3.93 o
  -1  -5  12        1.74       -0.12      3.24 o
   0  -5  12       24.63       20.33      6.19 o
   1  -5  12        3.29        2.92      2.29 o
  -2  -4  12       16.31        9.95      4.88 o
  -1  -4  12        3.74        4.96      2.68 o
   0  -4  12        0.33        0.00      2.05 o
   1  -4  12        2.30        2.60      2.14 o
   2  -4  12        0.40       -2.08      2.08 o
  -3  -3  12        3.56        2.97      4.02 o
  -2  -3  12        5.23        7.97      2.08 o
  -1  -3  12       11.48       12.52      2.66 o
   0  -3  12       17.05       19.78      3.48 o
   1  -3  12        0.61       -1.68      1.68 o
   2  -3  12        0.39       -1.91      1.91 o
   3  -3  12        2.17        1.97      7.11 o
  -3  -2  12        7.77        6.32      2.88 o
  -2  -2  12        0.41       -2.18      2.18 o
  -1  -2  12        0.17        2.59      1.66 o
   0  -2  12        1.03       -0.41      1.74 o
   1  -2  12       21.82       21.66      2.18 o
   2  -2  12       11.27        6.42      2.52 o
   3  -2  12        2.01        3.46      2.20 o
  -4  -1  12        9.46       10.18      4.80 o
  -3  -1  12       20.40       17.52      2.54 o
  -2  -1  12        0.10       -0.26      1.75 o
  -1  -1  12        9.09       11.09      1.89 o
   0  -1  12        1.57        2.76      1.48 o
   1  -1  12        9.62       11.08      1.83 o
   2  -1  12        4.74        2.91      1.41 o
   3  -1  12       25.51       28.52      2.62 o
   4  -1  12        0.21       -0.29      1.89 o
  -4   0  12       26.02       29.84      3.68 o
  -3   0  12        6.04        8.73      2.14 o
  -2   0  12        0.50        0.28      1.75 o
  -1   0  12        2.05        0.13      1.71 o
   0   0  12        0.33       -1.26      1.26 o
   1   0  12       79.28       76.86      3.97 o
   2   0  12        6.07        4.02      1.40 o
   3   0  12        2.78        5.67      1.76 o
   4   0  12        8.34       11.54      2.09 o
  -4   1  12       24.62       27.53      2.71 o
  -3   1  12      108.09      120.72      9.19 o
  -2   1  12       48.84       46.64      3.92 o
  -1   1  12       11.19        6.65      1.95 o
   0   1  12        1.82        0.21      1.39 o
   1   1  12       43.48       43.98      2.36 o
   2   1  12        1.69        3.11      1.34 o
   3   1  12       10.89       12.90      1.64 o
   4   1  12        1.32        1.01      1.42 o
   5   1  12       14.79       14.53      2.51 o
  -4   2  12        5.81        1.78      1.79 o
  -3   2  12       30.52       30.01      5.33 o
  -2   2  12        3.62        0.40      2.85 o
  -1   2  12        0.23        1.27      1.56 o
   0   2  12       49.00       46.54      4.99 o
   1   2  12        1.09        0.20      1.23 o
   2   2  12        3.50        2.91      1.10 o
   3   2  12        0.75       -1.05      1.15 o
   4   2  12        5.37        3.87      1.46 o
   5   2  12        2.29        0.27      1.47 o
  -4   3  12       15.99       19.04      3.48 o
  -3   3  12        5.41        6.30      2.49 o
  -2   3  12        6.66        6.05      2.68 o
  -1   3  12        0.21       -0.35      1.33 o
   0   3  12        9.19        8.72      1.26 o
   1   3  12       43.57       47.89      2.15 o
   2   3  12       26.79       28.69      1.75 o
   3   3  12        2.39        0.44      1.19 o
   4   3  12       26.89       28.36      2.03 o
   5   3  12        0.16       -1.32      1.32 o
  -4   4  12        4.90        7.69      2.73 o
  -3   4  12        0.00       -1.80      2.03 o
  -2   4  12        0.13       -0.26      1.67 o
  -1   4  12        0.09        1.21      1.42 o
   0   4  12        3.20        1.01      1.21 o
   1   4  12        2.05       -0.21      1.10 o
   2   4  12       21.92       22.01      1.83 o
   3   4  12       44.67       45.78      2.25 o
   4   4  12        2.14        4.49      1.37 o
   5   4  12        1.52        1.09      1.36 o
  -4   5  12       10.08        7.27      3.81 o
  -3   5  12        1.13        1.19      2.27 o
  -2   5  12        8.14        9.92      2.07 o
  -1   5  12        1.26        2.36      1.32 o
   0   5  12        4.47        5.82      1.21 o
   1   5  12       17.65       18.88      1.60 o
   2   5  12      109.23      101.48      2.87 o
   3   5  12        0.59       -0.50      1.08 o
   4   5  12        0.08        1.32      1.20 o
   5   5  12        6.54        4.44      1.42 o
  -4   6  12        0.08        1.58      2.51 o
  -3   6  12        0.71        4.92      2.50 o
  -2   6  12       12.48       13.35      2.27 o
  -1   6  12       16.55       16.16      2.39 o
   0   6  12      100.31       99.56      4.12 o
   1   6  12      183.59      173.19      4.19 o
   2   6  12       97.17      104.24      3.14 o
   3   6  12        7.88        5.92      1.32 o
   4   6  12       16.70       15.34      2.56 o
   5   6  12        1.32        0.68      1.30 o
  -4   7  12        0.13        3.61      2.65 o
  -3   7  12        5.38        6.44      2.64 o
  -2   7  12       11.66       11.34      2.22 o
  -1   7  12        3.42        2.65      1.36 o
   0   7  12        7.23        9.11      1.36 o
   1   7  12      249.09      250.62      5.28 o
   2   7  12        0.78        2.24      1.10 o
   3   7  12        1.35        2.00      1.20 o
   4   7  12       39.99       42.47      2.21 o
   5   7  12       29.65       37.17      2.96 o
  -4   8  12        0.06        0.91      2.62 o
  -3   8  12        0.91       -2.29      2.29 o
  -2   8  12        0.55       -0.98      2.10 o
  -1   8  12       57.71       58.53      2.94 o
   0   8  12       61.19       60.14      2.66 o
   1   8  12       59.31       57.42      2.53 o
   2   8  12       51.10       51.60      2.16 o
   3   8  12        0.70        0.42      1.11 o
   4   8  12        0.02       -1.09      1.09 o
   5   8  12        1.38        0.79      1.43 o
  -4   9  12        0.01       -1.42      2.73 o
  -3   9  12        0.71        1.02      2.69 o
  -2   9  12        6.44        9.91      2.40 o
  -1   9  12       59.53       56.21      3.08 o
   0   9  12       12.88       13.68      2.01 o
   1   9  12        0.02        0.81      1.18 o
   2   9  12        0.01       -0.78      1.13 o
   3   9  12        8.35        8.89      1.31 o
   4   9  12        2.11        1.58      1.78 o
   5   9  12        0.34        0.72      1.44 o
  -3  10  12        1.34       -1.34      3.65 o
  -2  10  12       54.61       58.04      6.55 o
  -1  10  12       27.43       22.69      2.64 o
   0  10  12       62.05       66.28      3.27 o
   1  10  12       26.14       25.49      2.19 o
   2  10  12       17.44       16.75      2.26 o
   3  10  12        6.62        4.24      1.38 o
   4  10  12        0.24       -1.33      1.33 o
   5  10  12        0.03        0.38      1.49 o
  -3  11  12        0.44       -0.99      4.17 o
  -2  11  12       23.74       18.45      4.93 o
  -1  11  12        2.09        4.62      2.47 o
   0  11  12        2.49        1.69      1.93 o
   1  11  12        2.92        3.24      1.46 o
   2  11  12        9.73        9.67      2.15 o
   3  11  12       15.47       16.58      1.75 o
   4  11  12        4.61        5.95      1.50 o
   5  11  12        1.40        2.93      1.83 o
  -3  12  12        0.63       -0.58      4.08 o
  -1  12  12        3.34        4.23      4.34 o
   0  12  12        5.75        7.44      2.26 o
   1  12  12        0.83        0.36      1.59 o
   2  12  12       13.17       11.54      2.01 o
   3  12  12        0.33        1.13      1.35 o
   4  12  12        2.30        4.12      1.55 o
  -1  13  12        2.18        1.06      3.95 o
   0  13  12        0.21       -0.47      1.93 o
   1  13  12        2.21        3.17      2.11 o
   2  13  12        0.38        1.55      1.62 o
   3  13  12        1.02       -0.99      1.35 o
   4  13  12        0.02       -0.97      2.32 o
  -1  14  12        0.02        7.30      4.73 o
   0  14  12        7.48        8.00      3.81 o
   1  14  12        0.02       -0.90      2.07 o
   2  14  12        1.23        5.20      2.33 o
   3  14  12        1.14        1.42      1.75 o
   0  15  12        4.85        4.18      3.06 o
   1  15  12       13.69       20.31      3.67 o
   2  15  12       19.24       18.67      3.57 o
   3  15  12        0.25       -1.56      1.72 o
  -1  -4  13        8.10        2.55      3.66 o
   0  -4  13        2.76        9.88      3.91 o
   1  -4  13        7.79        8.88      2.58 o
  -2  -3  13       10.71       11.84      7.85 o
  -1  -3  13        0.33       -0.45      3.24 o
   0  -3  13        9.54       10.27      6.23 o
   1  -3  13        0.37        0.09      2.02 o
   2  -3  13        1.78        2.13      2.97 o
  -3  -2  13        0.79        0.98      3.50 o
  -2  -2  13        2.91       -0.66      2.81 o
  -1  -2  13        1.40        2.04      2.38 o
   0  -2  13        0.76        2.12      1.93 o
   1  -2  13        2.80        1.50      1.67 o
   2  -2  13        1.27        2.64      2.02 o
   3  -2  13        0.23       -2.17      2.64 o
  -3  -1  13        4.15        8.44      3.12 o
  -2  -1  13        0.02       -0.30      1.98 o
  -1  -1  13        4.80        6.95      2.53 o
   0  -1  13        4.97        2.03      1.72 o
   1  -1  13        6.48        6.38      1.80 o
   2  -1  13        0.81       -1.48      1.99 o
   3  -1  13        0.36       -1.94      1.94 o
  -3   0  13       32.14       37.85      4.06 o
  -2   0  13        0.63        0.32      1.85 o
  -1   0  13        2.68        2.57      1.93 o
   0   0  13       57.52       52.24      3.61 o
   1   0  13        1.02       -0.31      1.49 o
   2   0  13       30.07       22.56      2.48 o
   3   0  13        0.74        0.47      1.70 o
   4   0  13        2.24        0.98      1.89 o
  -4   1  13        0.41        1.85      2.70 o
  -3   1  13        3.75        4.01      2.33 o
  -2   1  13        5.17       -0.36      4.26 o
  -1   1  13       24.68       21.04      2.59 o
   0   1  13       81.90       70.39      3.87 o
   1   1  13       11.36       10.05      2.00 o
   2   1  13       15.41       21.55      2.05 o
   3   1  13       11.00        8.53      1.96 o
   4   1  13        2.70        3.79      1.85 o
  -4   2  13        1.73        0.64      2.86 o
  -3   2  13       10.25        9.93      3.01 o
  -2   2  13        3.41        3.55      2.51 o
  -1   2  13       25.58       20.81      2.52 o
   0   2  13       15.31       11.35      2.96 o
   1   2  13        7.44        4.55      1.72 o
   2   2  13        1.73       -0.56      1.39 o
   3   2  13        7.75        7.43      1.87 o
   4   2  13       10.31       13.17      2.11 o
  -4   3  13       14.01       19.24      3.42 o
  -3   3  13       16.48       19.08      4.55 o
  -2   3  13        0.14        0.65      2.21 o
  -1   3  13       40.35       33.61      2.80 o
   0   3  13        0.53       -0.60      1.47 o
   1   3  13        1.04        3.54      1.52 o
   2   3  13        0.01       -1.08      1.08 o
   3   3  13        3.45        2.64      1.33 o
   4   3  13        0.35       -0.53      1.59 o
   5   3  13        4.75        7.73      1.77 o
  -4   4  13        0.02        3.52      2.86 o
  -3   4  13       12.35       11.93      2.91 o
  -2   4  13        7.70        5.66      2.53 o
  -1   4  13       37.76       37.88      4.20 o
   0   4  13        4.51        6.17      1.28 o
   1   4  13        1.03       -0.57      1.11 o
   2   4  13        1.53        2.42      1.15 o
   3   4  13       41.35       47.83      2.44 o
   4   4  13        7.90        7.72      1.61 o
   5   4  13        4.05        5.69      1.66 o
  -4   5  13        2.14        3.29      3.28 o
  -3   5  13        1.72        0.99      4.94 o
  -2   5  13        4.05        6.36      2.58 o
  -1   5  13        0.01        1.70      1.51 o
   0   5  13        7.85        6.33      1.67 o
   1   5  13      181.46      173.90      4.16 o
   2   5  13       14.63       12.66      1.42 o
   3   5  13       34.33       33.29      2.10 o
   4   5  13        3.64        1.37      1.35 o
   5   5  13        4.82        4.53      1.55 o
  -4   6  13        5.65       10.60      3.15 o
  -3   6  13        5.19        3.92      2.62 o
  -2   6  13        3.62        2.38      2.43 o
  -1   6  13        6.91       11.03      1.92 o
   0   6  13       14.31       14.64      1.97 o
   1   6  13       90.53       85.46      3.16 o
   2   6  13       28.77       28.55      2.67 o
   3   6  13        0.13        0.05      1.17 o
   4   6  13        1.25        0.14      1.73 o
   5   6  13        1.04        2.30      1.46 o
  -4   7  13        7.01        6.17      2.93 o
  -3   7  13        2.36       -1.11      2.38 o
  -2   7  13       14.79       12.83      2.94 o
  -1   7  13        4.14        3.15      1.63 o
   0   7  13       84.07       87.58      3.21 o
   1   7  13       22.93       20.70      1.90 o
   2   7  13        9.82        9.40      1.64 o
   3   7  13        1.26        1.32      1.23 o
   4   7  13       11.18       11.07      1.64 o
   5   7  13        0.40        2.24      1.56 o
  -3   8  13        6.15        3.71      2.72 o
  -2   8  13       12.30       14.68      2.97 o
  -1   8  13        1.13       -1.13      1.53 o
   0   8  13        1.91       -0.80      1.60 o
   1   8  13        6.46        8.29      1.57 o
   2   8  13        0.16        0.30      1.06 o
   3   8  13       10.23        5.41      1.96 o
   4   8  13        0.90        0.18      1.29 o
   5   8  13        5.25        8.37      1.85 o
  -3   9  13        0.01        1.18      2.72 o
  -2   9  13        3.59       -0.90      4.13 o
  -1   9  13       57.62       57.31      3.20 o
   0   9  13      115.78      123.24      4.39 o
   1   9  13        7.04        3.89      1.96 o
   2   9  13        0.05       -0.42      1.09 o
   3   9  13        6.35        5.37      1.31 o
   4   9  13       29.08       22.84      2.25 o
   5   9  13        3.09        1.65      1.60 o
  -3  10  13        3.05        9.21      3.26 o
  -2  10  13        0.00        6.64      2.98 o
  -1  10  13        4.89        8.96      2.37 o
   0  10  13        0.55        1.53      1.70 o
   1  10  13        0.64        1.47      1.32 o
   2  10  13       15.47       18.43      2.08 o
   3  10  13        1.81        0.99      1.17 o
   4  10  13        8.33        3.01      1.63 o
   5  10  13        0.29       -0.28      1.57 o
  -3  11  13       13.73       15.32      3.77 o
  -2  11  13        0.44        0.11      4.21 o
  -1  11  13       26.85       25.20      3.55 o
   0  11  13        0.95        0.19      1.67 o
   1  11  13        1.65        3.31      2.82 o
   2  11  13        8.64       10.56      1.90 o
   3  11  13        1.46        0.93      1.30 o
   4  11  13        2.06        6.58      1.79 o
  -1  12  13        4.24        6.31      4.41 o
   0  12  13        3.08        0.34      1.72 o
   1  12  13        4.83        6.04      1.91 o
   2  12  13        4.63        6.88      1.88 o
   3  12  13        4.93        2.11      1.53 o
   4  12  13        0.94       -1.41      1.61 o
  -1  13  13        0.06       -3.15      3.69 o
   0  13  13        0.00        1.18      2.45 o
   1  13  13        0.57        2.26      1.95 o
   2  13  13        4.97        4.75      2.22 o
   3  13  13        0.04       -1.39      1.52 o
   4  13  13       11.40       21.83      2.52 o
  -1  14  13        1.49        0.80      4.54 o
   0  14  13       20.49       23.34      4.01 o
   1  14  13       11.84       10.96      2.66 o
   2  14  13        0.03       -1.47      4.60 o
   3  14  13        0.06        0.57      2.02 o
   0  15  13        0.98        2.85      4.04 o
   1  15  13        2.23        7.48      5.01 o
   2  15  13        8.79       14.51      4.67 o
   0  -3  14        0.87       -0.50      3.33 o
  -1  -2  14        5.78        7.28      3.80 o
   0  -2  14        3.25        0.75      2.66 o
   1  -2  14        3.60        0.92      2.12 o
   2  -2  14        0.05       -1.34      2.78 o
  -2  -1  14        1.47        7.35      5.01 o
  -1  -1  14        4.27        7.03      2.55 o
   0  -1  14        0.08       -1.21      1.94 o
   1  -1  14        1.40       -0.04      1.88 o
   2  -1  14       11.20       16.02      2.61 o
  -3   0  14        0.70        4.56      3.00 o
  -2   0  14        2.07        3.04      3.19 o
  -1   0  14        1.45       -1.93      2.95 o
   0   0  14        2.10        1.66      1.91 o
   1   0  14        7.39        4.33      1.79 o
   2   0  14        0.23        2.63      1.87 o
   3   0  14        3.10        7.62      2.53 o
  -3   1  14        0.26        4.42      4.19 o
  -2   1  14        4.95        5.17      2.81 o
  -1   1  14        0.57        5.64      4.54 o
   0   1  14        1.21        1.41      2.12 o
   1   1  14        2.35        4.68      1.89 o
   2   1  14        0.75        1.16      2.20 o
   3   1  14        1.58       -1.34      2.68 o
  -3   2  14        3.50        5.81      2.93 o
  -2   2  14        8.24        5.57      2.87 o
  -1   2  14        7.88        4.29      2.66 o
   0   2  14       17.28       19.46      4.21 o
   1   2  14       34.02       31.88      4.64 o
   2   2  14        1.12        1.03      2.41 o
   3   2  14        0.70        0.12      1.69 o
   4   2  14        0.12       -0.28      1.81 o
  -3   3  14       19.17       17.25      3.34 o
  -2   3  14       23.26       25.71      3.55 o
  -1   3  14       23.11       23.33      3.51 o
   0   3  14       21.14       19.36      2.74 o
   1   3  14        0.01        0.11      1.69 o
   2   3  14       39.84       42.19      2.85 o
   3   3  14       38.74       44.34      2.97 o
   4   3  14        5.65        5.64      1.96 o
  -3   4  14        1.30        0.76      4.87 o
  -2   4  14       12.62       15.85      3.20 o
  -1   4  14        7.54       11.14      2.27 o
   0   4  14       13.22       14.11      2.53 o
   1   4  14        0.16       -0.27      1.94 o
   2   4  14        9.62        7.04      1.69 o
   3   4  14        0.20        2.85      1.44 o
   4   4  14        1.34        0.70      1.45 o
  -3   5  14        4.20        2.67      2.69 o
  -2   5  14       13.39       12.08      3.13 o
  -1   5  14       11.99       13.99      2.37 o
   0   5  14       12.08       11.13      2.38 o
   1   5  14        6.74        7.80      1.69 o
   2   5  14        3.75        4.27      1.31 o
   3   5  14       18.08       18.31      1.84 o
   4   5  14        0.09        2.64      1.46 o
  -3   6  14        3.18        2.96      2.73 o
  -2   6  14        0.39        2.49      2.54 o
  -1   6  14        0.38        0.84      1.67 o
   0   6  14        0.00        0.34      1.69 o
   1   6  14        0.48       -2.00      2.00 o
   2   6  14       47.32       52.78      2.32 o
   3   6  14        8.05        7.70      1.54 o
   4   6  14        0.01       -0.67      1.34 o
  -3   7  14        0.76        4.47      2.85 o
  -2   7  14        0.47        1.94      2.70 o
  -1   7  14        0.62        0.56      1.68 o
   0   7  14       11.70       10.99      2.50 o
   1   7  14        0.75       -0.53      1.61 o
   2   7  14        0.86        1.49      1.39 o
   3   7  14        5.25        6.09      2.33 o
   4   7  14        0.33       -1.03      1.35 o
  -3   8  14        0.04       -2.56      2.56 o
  -2   8  14        6.22        4.52      2.90 o
  -1   8  14       14.07        9.36      2.57 o
   0   8  14       59.49       63.56      3.40 o
   1   8  14       46.74       48.31      2.97 o
   2   8  14        0.92        0.56      1.26 o
   3   8  14        9.08        9.59      1.66 o
   4   8  14       13.69       18.04      1.95 o
  -3   9  14        3.68        1.10      2.89 o
  -2   9  14        0.34       -1.16      2.59 o
  -1   9  14        2.96        2.97      2.21 o
   0   9  14       39.07       45.55      3.02 o
   1   9  14        4.33        2.10      1.70 o
   2   9  14        1.31        2.27      1.37 o
   3   9  14        7.02        8.66      1.61 o
   4   9  14       16.92       22.76      2.34 o
  -3  10  14        0.01        0.44      3.08 o
  -2  10  14        2.29        3.22      4.54 o
  -1  10  14       13.07       18.31      3.67 o
   0  10  14       22.28       24.59      4.74 o
   1  10  14        3.42        1.12      1.68 o
   2  10  14        1.45        0.14      1.29 o
   3  10  14       22.65       29.37      1.99 o
   4  10  14        1.75        0.78      1.91 o
  -2  11  14       10.85        9.81      5.25 o
  -1  11  14        0.72        5.97      3.08 o
   0  11  14        1.35        0.44      2.12 o
   1  11  14        1.28        1.00      1.79 o
   2  11  14        3.78        6.97      1.84 o
   3  11  14       12.12       10.56      1.78 o
   4  11  14        0.50       -0.91      1.64 o
  -2  12  14        7.10       13.94      5.49 o
  -1  12  14       14.06       21.63      3.99 o
   0  12  14        5.24        0.31      2.24 o
   1  12  14        3.32        2.61      1.95 o
   2  12  14        0.08        3.04      2.09 o
   3  12  14        1.68        2.45      1.77 o
   4  12  14        3.23        7.91      2.05 o
  -1  13  14        0.00        0.20      3.22 o
   0  13  14        0.31        1.95      2.29 o
   1  13  14        0.17        1.52      2.33 o
   2  13  14        0.83       -0.32      2.00 o
   3  13  14        0.91        0.18      1.71 o
   0  14  14        0.01       -2.44      2.44 o
   1  14  14        8.24       10.01      3.43 o
   2  14  14        3.53        8.46      3.30 o
  -1  -1  15        1.87       -2.84      3.61 o
   0  -1  15        7.26        7.84      3.79 o
   1  -1  15        4.00        3.18      2.61 o
  -1   0  15        0.01       -3.76      5.75 o
   0   0  15       10.66       14.61      3.16 o
   1   0  15        0.10       -2.02      2.02 o
   2   0  15       17.52       25.99      3.50 o
  -2   1  15        1.71        7.41      4.97 o
  -1   1  15        3.03        5.32      4.84 o
   0   1  15        9.09       12.51      2.83 o
   1   1  15        0.15       -0.88      2.58 o
   2   1  15        4.88        5.69      2.19 o
   3   1  15       23.12       27.84      4.24 o
  -2   2  15        0.68        5.15      3.23 o
  -1   2  15        0.39       -0.89      4.30 o
   0   2  15        0.63       -0.54      2.60 o
   1   2  15        0.01        2.38      2.24 o
   2   2  15       16.67       24.19      4.24 o
   3   2  15       32.08       43.05      3.70 o
  -2   3  15        0.60        3.59      2.85 o
  -1   3  15        0.04       -4.11      4.11 o
   0   3  15        5.67        0.91      2.75 o
   1   3  15        1.47        0.74      1.90 o
   2   3  15       10.11        9.82      2.56 o
   3   3  15        2.69        3.29      2.30 o
  -3   4  15        3.47        1.27      4.59 o
  -2   4  15        0.14       -0.53      2.70 o
  -1   4  15        0.42       -1.19      3.82 o
   0   4  15        0.07       -2.38      2.38 o
   1   4  15       25.58       29.52      2.91 o
   2   4  15       20.29       29.21      3.14 o
   3   4  15        0.59        1.46      1.79 o
   4   4  15        0.55        0.55      1.90 o
  -3   5  15        4.49        9.06      3.21 o
  -2   5  15        0.80        0.85      5.51 o
  -1   5  15        0.53       -1.92      3.91 o
   0   5  15        3.39        4.33      2.76 o
   1   5  15       77.46       92.47      4.74 o
   2   5  15       41.53       50.14      4.61 o
   3   5  15        3.88        4.94      1.95 o
   4   5  15        0.20        0.37      1.81 o
  -3   6  15        1.67        1.51      2.97 o
  -2   6  15        0.49       -0.47      2.71 o
  -1   6  15        0.38        1.45      4.11 o
   0   6  15        8.53        6.81      2.87 o
   1   6  15       71.12       83.61      4.49 o
   2   6  15       35.52       42.36      2.76 o
   3   6  15        0.22       -0.61      1.45 o
   4   6  15        5.36        5.76      1.81 o
  -3   7  15        1.61       -0.99      2.94 o
  -2   7  15        6.39        8.44      3.18 o
  -1   7  15        5.34        3.64      2.97 o
   0   7  15        1.89       -0.47      2.00 o
   1   7  15        4.53        5.66      1.85 o
   2   7  15        1.45        1.12      1.55 o
   3   7  15        0.88        1.35      1.42 o
   4   7  15        7.54        9.35      1.85 o
  -2   8  15        3.69        4.47      4.52 o
  -1   8  15        0.06       -1.05      2.70 o
   0   8  15       10.24        8.98      2.49 o
   1   8  15        5.46        6.78      2.07 o
   2   8  15       15.88       16.23      2.44 o
   3   8  15        3.73        4.38      1.58 o
   4   8  15        5.10        8.46      1.81 o
  -2   9  15        0.03       -3.80      3.80 o
  -1   9  15        1.52       -2.35      2.72 o
   0   9  15        2.49        3.29      2.26 o
   1   9  15        0.95        0.34      1.77 o
   2   9  15        2.55        1.12      2.08 o
   3   9  15       10.65       13.14      1.87 o
   4   9  15        4.48        6.59      1.93 o
  -2  10  15        1.85        2.74      4.56 o
  -1  10  15       24.83       26.00      4.18 o
   0  10  15       11.98       14.77      2.74 o
   1  10  15        2.63        3.51      1.89 o
   2  10  15        4.65        1.78      1.66 o
   3  10  15        0.92       -0.63      1.45 o
   4  10  15        0.72       -0.85      1.78 o
  -2  11  15        4.67        6.22      5.06 o
  -1  11  15       10.15        8.19      3.55 o
   0  11  15        0.09       -0.28      2.25 o
   1  11  15        0.86        1.17      1.93 o
   2  11  15        0.17        0.92      1.98 o
   3  11  15        7.50        9.31      2.24 o
  -1  12  15        5.39        5.02      3.55 o
   0  12  15        1.27        0.59      2.39 o
   1  12  15        0.76        1.46      2.32 o
   2  12  15       12.82       11.68      3.38 o
   3  12  15        0.73       -0.01      1.80 o
   0  13  15        2.53        1.63      2.61 o
   1  13  15        1.27       -1.80      2.69 o
   2  13  15        4.07        0.30      2.71 o
   1  14  15        0.08        3.24      3.13 o
   0   1  16        1.28        1.81      8.23 o
   1   1  16        2.11        4.33      3.91 o
  -1   2  16       13.57       26.97      6.68 o
   0   2  16        2.03        4.53      3.42 o
   1   2  16        3.20        2.61      2.61 o
   2   2  16        4.57        8.26      3.08 o
  -1   3  16        2.09        3.11      5.12 o
   0   3  16        1.42        4.89      3.25 o
   1   3  16        0.01       -0.46      2.58 o
   2   3  16       12.29       13.61      2.94 o
  -2   4  16        1.47        0.67      4.90 o
  -1   4  16        5.32        4.88      4.93 o
   0   4  16        5.40        5.41      3.42 o
   1   4  16        4.55        5.55      2.24 o
   2   4  16       22.23       27.78      3.31 o
   3   4  16        0.19        0.43      2.26 o
  -2   5  16        0.24        2.23      4.73 o
  -1   5  16        4.92        2.18      4.75 o
   0   5  16        1.82        0.49      3.04 o
   1   5  16        0.61       -0.17      2.33 o
   2   5  16       13.61       14.45      2.90 o
   3   5  16        5.17        5.17      2.57 o
  -2   6  16        4.30        5.47      4.93 o
  -1   6  16        7.04       16.64      5.53 o
   0   6  16       15.00       11.60      3.38 o
   1   6  16       20.88       20.62      3.17 o
   2   6  16        0.47        1.16      2.18 o
   3   6  16        0.18       -0.10      2.13 o
  -2   7  16        1.97        2.07      4.67 o
  -1   7  16        8.60        9.53      5.16 o
   0   7  16       48.01       52.11      5.12 o
   1   7  16        9.32        6.62      2.62 o
   2   7  16        4.67        7.33      2.41 o
   3   7  16        0.03       -1.94      1.94 o
  -2   8  16        3.13       -1.36      4.47 o
  -1   8  16        9.59        7.81      7.36 o
   0   8  16       33.45       41.89      5.30 o
   1   8  16       43.82       49.55      3.11 o
   2   8  16       20.19       19.86      2.42 o
   3   8  16        0.01       -0.40      1.69 o
  -2   9  16        0.57       -4.15      4.15 o
  -1   9  16        3.75        4.73      3.65 o
   0   9  16        5.80        8.76      3.01 o
   1   9  16        0.12       -0.92      1.82 o
   2   9  16        9.47       10.29      3.08 o
   3   9  16        0.72        0.10      1.72 o
  -1  10  16        0.56        3.31      5.12 o
   0  10  16        2.62        0.41      2.65 o
   1  10  16        0.03        2.96      2.12 o
   2  10  16        6.14        4.62      2.29 o
   3  10  16        6.57       11.03      2.16 o
  -1  11  16       17.54       15.15      5.77 o
   0  11  16        5.22        3.44      2.50 o
   1  11  16        3.45        1.54      2.38 o
   2  11  16        2.53        3.71      2.15 o
   3  11  16        6.47        6.11      2.45 o
   0  12  16        0.02       -0.30      2.87 o
   1  12  16        0.50        0.67      2.95 o
   2  12  16       13.61       14.63      2.77 o
   1  13  16        0.39        0.24      3.85 o
   0   4  17        1.60        0.11      5.47 o
   1   4  17        3.76        4.77      3.16 o
  -1   5  17        0.00        1.23      4.86 o
   0   5  17        3.30        1.38      5.25 o
   1   5  17        1.67        6.96      3.35 o
   2   5  17        0.61        0.72      2.50 o
  -1   6  17        0.43       -4.75      4.75 o
   0   6  17        5.48        7.28      5.42 o
   1   6  17        4.09        9.87      4.82 o
   2   6  17        0.85        3.19      2.57 o
  -1   7  17        0.84       -1.82      4.86 o
   0   7  17       16.98       16.51      5.96 o
   1   7  17       31.76       33.77      5.88 o
   2   7  17        1.21        3.53      2.50 o
  -1   8  17        0.15        3.57      5.27 o
   0   8  17        7.01        5.67      3.30 o
   1   8  17        4.22        6.16      4.32 o
   2   8  17        0.22        0.66      2.33 o
   0   9  17        0.12        3.55      3.39 o
   1   9  17        2.21        1.56      4.06 o
   2   9  17        0.08       -1.96      2.33 o
   0  10  17        7.10        9.93      3.75 o
   1  10  17       23.20       33.97      6.11 o
   2  10  17        2.55        1.64      2.16 o
   1  11  17        5.02        4.69      4.71 o
 
